# Supplementary material for: Proteomes of primary skin fibroblasts from healthy individuals reveal altered cell responses across the life span
Source: Aging Cell. 2022 Apr 15;21(5):e13609. doi: 10.1111/acel.13609 (PMC9124301; doi:10.1111/acel.13609)
Supplement: Supplementary file 1 — Supplementary File S1 [file ACEL-21-e13609-s002.xlsx]

## Sheet: Protein Intesity
Number	idno	AgeGroup	age	sex	race	bmi	1433B_HUMAN	1433E_HUMAN	1433F_HUMAN	1433G_HUMAN	1433S_HUMAN	1433T_HUMAN	1433Z_HUMAN	2A5B_HUMAN	2A5D_HUMAN	2A5E_HUMAN	2A5G_HUMAN	2AAA_HUMAN	2AAB_HUMAN	2ABA_HUMAN	2ABD_HUMAN	3BHS7_HUMAN	3BP1_HUMAN	3BP2_HUMAN	3BP5L_HUMAN	3HAO_HUMAN	3HIDH_HUMAN	3MG_HUMAN	4EBP1_HUMAN	4EBP2_HUMAN	4ET_HUMAN	4F2_HUMAN	5NT3A_HUMAN	5NT3B_HUMAN	5NTC_HUMAN	5NTD_HUMAN	6PGD_HUMAN	6PGL_HUMAN	8ODP_HUMAN	A0A096LP55	A0AV96	A0AVI4	A0AVT1	A16A1_HUMAN	A16L1_HUMAN	A1A4S6	A1KZ92	A2AP_HUMAN	A2MG_HUMAN
39	GT-073	20-34	22	1	1	24	-0.0496281	-0.0303993	0.0100012	-0.114137	NA	0.000776053	-0.0500944	-0.157702	-0.0336495	-0.00028092	-0.0177042	-0.0589178	-0.0760878	-0.10239	0.0196841	0.0133971	-0.00877683	0.189873	-0.0599165	-0.157641	0.0528858	0.0304617	0.000105965	NA	0.00152848	-0.0817277	0.0229142	-0.146147	-0.100712	-0.115011	-0.00113824	-0.0707615	0.0497389	-0.0119576	0.295393	0.0956184	-0.105996	0.028169	-0.0155266	0.0536274	NA	-0.0139168	-0.00563276
14	GT-022	20-34	23	1	1	21	-0.0870647	-0.0827486	-0.0692125	-0.0245311	-0.0985832	-0.0545774	-0.0765334	0.0157264	-0.102303	-0.00313445	0.00618236	-0.101555	-3.34e-05	-0.0841843	-0.0229081	-0.204568	-0.124153	0.00747029	0.00835215	NA	0.0946128	-0.0759371	-0.170389	-0.0565906	0.0630225	0.219434	0.0651453	-0.138316	-0.0126583	0.0829073	0.038561	-0.136078	-0.16645	0.0265909	-0.00190004	-0.150008	-0.0507098	0.00344527	0.0111326	0.0226016	NA	NA	0.183926
27	GT-046	20-34	25	1	4	28	0.0867368	0.00537571	0.0795341	0.000904595	NA	0.0591027	0.00947817	-0.0838891	0.040281	0.0164703	0.0455952	0.0399505	-0.0104445	0.020005	-0.0386238	-0.0894056	0.018092	-0.0953406	-0.0207855	0.00518591	-0.167479	0.0785828	0.0581779	NA	0.00573046	-0.0373323	-0.163	-0.159309	0.00197572	-0.340768	-0.187144	-0.0151727	0.249929	-0.00201953	0.000951083	-0.169558	-0.0216227	0.0879256	-0.0641933	-0.0739531	NA	0.184722	-0.0245208
44	GT-085	20-34	25	0	1	25	0.0438809	-0.0580589	0.13541	-0.0520697	NA	-0.113026	-0.038011	-0.113553	0.00635355	-0.0628153	-0.0302549	-0.0241062	0.304094	-0.0415673	0.0521842	-0.030768	NA	-0.030577	NA	-0.102496	-0.0370095	0.118597	0.128473	0.141612	-0.0264402	0.163892	-0.0490994	0.0601224	3.68e-05	-0.300123	0.0572658	-0.0408354	0.22242	NA	NA	NA	0.0486614	0.0685203	-0.123638	-0.022458	NA	NA	-0.0309382
26	GT-045	20-34	26	0	1	29	0.134219	0.0495088	-0.0328723	-0.0546814	NA	-0.0759412	0.0445151	-0.020936	0.0277453	-0.0737523	-0.0705958	-0.0154119	-0.0109863	-0.0520931	0.139845	0.0455236	NA	0.363327	NA	-0.148691	0.169795	-0.133357	-0.359688	-0.0493258	-0.00247391	0.117544	0.131716	-0.0104441	0.00483085	0.204294	0.0474092	0.0788623	-0.0499463	NA	NA	NA	-0.0054506	-0.0186284	0.0485105	0.00892785	NA	NA	0.118102
28	GT-055	20-34	27	0	1	29	-0.0195989	-0.0102865	-0.0658181	-0.01236	-0.0991889	-0.104768	-0.0152296	0.0231633	-0.0904731	-0.0205818	-0.0534171	-0.0135325	-0.0060291	-0.111603	-0.111017	0.16101	-0.0304578	0.168088	NA	0.026387	0.100349	-0.0319714	-0.128078	-0.20613	0.055048	0.340278	-0.00288193	0.158893	-0.198011	-0.132166	-0.0136391	-0.0950249	-0.33674	NA	-0.264988	-0.010458	-0.0427486	-0.120084	-0.027791	0.125416	NA	0.765622	0.132843
76	GT-142	20-34	27	1	1	29	0.0632759	0.016421	0.000825161	0.119823	0.00535412	-0.000949942	0.0757993	0.0570039	0.0139192	-0.00500058	-0.000376021	0.0124547	0.0171059	0.0133646	-0.0548794	-0.0573572	-0.0197849	-0.0113925	NA	0.201685	-0.0404606	-0.0819899	0.0201139	0.0241163	0.0333123	0.0506756	-0.0458496	0.00766932	0.0305468	-0.16413	0.161678	0.183727	0.0698746	NA	-0.157778	0.030956	0.0693626	0.0202506	-0.0316591	-0.0172935	NA	0.143225	0.0729495
1	GT-001	20-34	28	1	1	26	0.0458019	0.056733	-0.0409368	0.0809685	NA	-0.126102	0.0617874	-0.120067	-0.020663	-0.0336813	-0.159621	-0.0519674	-0.270205	0.0144937	NA	-0.304185	-0.106532	-0.149742	-0.110075	NA	-0.0194474	-0.150166	NA	0.173783	NA	0.120914	0.183207	-0.0366834	0.0663981	-0.0462203	0.127263	0.151624	-0.000641587	NA	NA	-0.0106643	0.00952682	-0.203936	0.0368661	-0.0881226	0.0151752	0.0832831	0.13687
63	GT-123	20-34	28	1	1	28	0.00208547	0.162993	0.186691	-0.0155056	NA	0.110221	0.129479	-0.00315732	0.0704239	0.134577	NA	0.108694	0.0544594	0.0404552	-0.123231	-0.669207	0.303769	NA	-0.15495	0.665307	0.166396	-0.0357425	-0.356636	-0.276323	-0.0547548	-0.599687	0.0777716	-0.00737328	0.237724	-0.0662084	-0.393653	-0.285353	0.333899	NA	-0.0893573	NA	0.00737886	0.240636	0.0703229	-0.0528287	NA	NA	-0.456422
73	GT-137	20-34	28	0	1	23	-0.0062828	0.0377344	0.0705771	-0.0710416	NA	0.0703549	-0.00771628	0.0237537	0.0229337	0.0199415	0.0394073	0.0234766	0.200087	0.00569742	-0.185929	-0.104484	0.0655686	0.0705531	-0.0314799	0.705622	-0.040737	-0.0184909	0.0954432	NA	-0.0321972	-0.206675	0.0609205	0.166538	0.0413982	-0.0394015	0.172936	0.0120443	0.25002	0.141518	0.0333818	0.573024	0.0245046	-0.014978	-0.00915698	-0.0404489	NA	2.70077	1.51136
71	GT-135	20-34	29	1	1	27	0.00589691	0.0246942	0.0879721	0.0189954	0.843074	-0.0473362	0.0066748	0.0781722	-0.0201909	-0.0456285	-0.00175344	-0.00718269	-0.00496656	0.0716824	-0.0232706	-0.109635	-0.0106335	-0.075009	-0.145792	NA	0.000439134	0.000929368	0.283862	-0.110727	-0.0518714	0.00993668	0.0517833	0.0941102	-0.0375557	-0.583184	-0.117148	-0.0266709	-0.0306256	-0.231519	-0.194077	0.110619	-0.319729	-0.0317465	-0.026252	-0.0383699	NA	NA	1.01354
62	GT-122	20-34	30	1	1	25	0.0726366	0.0285412	-0.0197063	-0.00341825	0.195284	0.000910675	0.00845824	NA	-0.100864	-0.0438705	-0.150206	-0.0426787	-0.029262	-0.0332316	-0.00337105	-0.0843616	0.0452795	NA	-0.427738	-0.0271983	-0.0163806	-0.153362	-0.132626	-0.137932	0.0140763	-0.0409615	0.00550137	-0.0636136	0.0866655	0.344116	-0.166812	0.00658084	-0.286953	-0.0880656	-0.0593854	0.0292542	0.0115653	0.0624297	-0.0144423	0.0675982	-0.0188427	1.23333	0.613614
5	GT-005	20-34	31	1	2	24	0.0157961	0.0949889	0.0342526	0.0580131	-0.341201	0.097077	0.125005	-0.0537559	0.0224125	0.0361168	0.0241203	0.0381162	-0.0210525	0.118399	NA	-0.282864	NA	-0.0881882	NA	NA	-0.135217	-0.106996	NA	NA	NA	0.0790288	-0.0777575	0.00048218	0.303414	-0.00399122	0.120721	0.128998	0.157116	NA	-0.0418679	-0.169479	0.132487	0.0381578	0.0108609	0.0197434	-0.074337	1.48405	1.16477
16	GT-025	20-34	31	1	2	27	-0.0271361	-0.0564413	0.0343928	-0.0365585	1.16517	-0.0288072	-0.096421	-0.00965901	-0.0240263	-0.0764025	0.00395705	-0.00313105	0.143177	-0.053899	NA	-0.009917	NA	-0.0769138	NA	NA	-0.233658	0.06088	NA	NA	NA	0.225862	0.0532236	0.014737	-0.133512	-0.217839	-0.293326	-0.173557	0.0689091	NA	-0.0307997	-0.0983826	-0.0869402	-0.0139095	-0.0713101	-0.0515671	-0.0186031	-0.460546	-0.188019
46	GT-090	20-34	31	0	4	26	-0.0330164	-0.0286465	0.0427732	-0.0944597	-0.194833	-0.0169285	0.00328133	NA	0.0354488	0.000761846	0.0126595	0.0427761	0.193412	-0.0430907	0.00454462	-0.0929715	-0.0846884	NA	-0.0152287	0.0876838	-0.0279571	0.246513	-0.109232	0.00409652	0.0120002	0.0113072	0.00310152	-0.0397253	0.0213076	-0.0653734	-0.0821089	-0.125031	0.0119345	-0.00282853	-0.0677801	-0.00136463	-0.0299458	-0.0473903	0.0161637	-0.00288001	-0.141666	1.05587	0.516213
60	GT-119	20-34	31	1	1	27	-0.0956878	-0.030174	0.00503183	-0.0487795	NA	-0.0899009	-0.0184672	-0.0162045	-0.0275435	-0.0393101	-0.0122404	-0.0552889	-0.0777773	-0.100639	NA	0.132661	-0.0160855	-0.215614	-0.216659	NA	0.0408728	0.0388373	NA	0.0110355	NA	0.431475	-0.038684	-0.0443718	-0.0260422	-0.0391803	0.00908086	-0.0599796	0.0130768	NA	NA	-0.190941	-0.0248059	-0.0532276	-0.0559359	-0.0153203	-0.0163516	0.151368	0.00604049
68	GT-130	20-34	31	1	1	26	0.0254243	0.0249039	0.0278499	0.00650891	NA	-0.0025761	0.0170106	-0.0057776	0.0166357	-0.0207543	-0.0159137	-0.00572713	-0.0680081	0.024968	0.0647654	0.00180528	0.000710906	-0.0785934	-0.0585546	-0.0684887	-0.0539642	0.161246	0.110148	NA	-0.0350144	0.0534479	0.0434113	-0.041633	-0.0240069	-0.266067	0.214901	-0.109449	0.232166	-0.0791681	-0.0701129	-0.135636	-0.00743126	-0.0325828	-0.0546306	-0.0558155	NA	-0.186756	-0.176713
77	GT-144	20-34	32	0	1	25	0.00932005	-0.0372904	-0.0118835	-0.0261501	NA	0.0702423	-0.0942851	-0.105051	-0.0459915	0.0656599	NA	-0.0212339	0.166564	-0.0246078	0.0192462	0.190371	0.00960145	NA	0.110392	-0.0597191	-0.0559715	0.215823	-0.446699	-0.000983842	0.218319	-0.0401549	-0.0527319	0.00737328	-0.145132	0.154296	0.0903014	-0.0606962	0.225987	NA	0.305773	NA	-0.0340604	-0.00761048	-0.0188668	0.0841146	NA	NA	-0.0265686
25	GT-042	20-34	33	1	1	30	-0.0439958	-0.000543408	0.00353024	-0.0550388	0.535755	0.128067	-0.0271718	-0.15411	0.0485593	0.0985028	0.2495	0.0503669	0.248239	0.0691695	0.0103637	-0.176492	0.1727	-0.109345	NA	0.193487	-0.113096	0.350916	0.0192514	-0.149211	-0.00678884	-0.178809	-0.000950241	0.127353	-0.0150758	0.246613	-0.240906	-0.168319	0.446223	NA	0.0869509	-0.102375	0.00693151	0.0434686	-0.0185641	-0.0656208	NA	-1.10464	-0.628523
67	GT-129	20-34	34	1	1	22	-0.0268758	0.0257923	0.125987	-0.00169136	-0.129586	0.0788917	0.0600717	0.0949144	0.0924475	0.0490548	0.221502	0.0539666	0.276134	0.0602561	0.0812749	0.306638	0.13934	-0.261793	-0.253304	NA	-0.0671773	-0.000929368	-0.136667	-0.0126515	0.498857	0.408373	0.0145665	-0.0259592	0.0488975	-0.0794177	0.293926	-0.113976	0.00299303	0.0205194	-0.464917	-0.0664458	0.0658958	-0.12754	-0.0843491	-0.0528035	NA	NA	-0.0162704
52	GT-104	35-49	35	1	1	26	-0.0112788	0.011273	0.0332708	0.0235758	NA	-0.025715	-0.033021	0.0248861	0.0494037	0.0972304	NA	0.0742545	0.0769731	0.0714756	0.0280715	-0.198222	0.147816	NA	0.009866	-0.124414	0.016576	0.0911864	-0.05573	0.00775056	0.0408933	-0.00423776	0.0205516	0.131673	0.00696821	-0.303882	-0.0546565	-0.0272226	-0.0168546	NA	0.0395087	NA	0.0134229	0.0724753	0.0526177	-0.0372468	NA	NA	0.064963
75	GT-141	35-49	35	0	1	22	-0.0824148	-0.0482879	-0.0483196	-0.0437744	NA	-0.0278238	-0.0607398	-0.109913	-0.0106569	-0.033648	-0.0570193	-0.0668261	0.0553452	-0.0503027	-0.0489839	0.25835	0.0525812	-0.049939	0.020321	-0.00518591	-0.0364486	0.0580184	-0.065474	NA	0.000850528	-0.00526183	-0.130007	0.0108747	-0.00460194	0.163433	0.103352	-0.177391	0.128918	0.0962688	-0.163346	0.00445058	-0.0468558	-0.0854323	-0.0378127	-0.138952	NA	-0.548073	-0.237735
35	GT-064	35-49	37	1	2	23	0.0147643	0.0239831	0.00768245	0.0378869	-0.137855	0.034994	0.0232239	0.0408001	0.00323465	0.00967008	0.00218029	-0.00609642	0.0187252	0.0119666	NA	0.0119425	NA	0.0207551	NA	NA	-0.0114105	-0.0790823	NA	NA	NA	-0.0880489	0.0272982	-0.113873	0.0480192	-0.0179779	-0.0516297	0.0365101	0.108729	NA	0.011361	0.00411628	0.0934213	0.0455904	0.0378078	-0.0220768	0.0145584	1.53097	1.25052
11	GT-016	35-49	38	0	1	25	0.000865378	-0.00736905	0.0294865	0.00256844	-0.185486	-0.00734212	0.00479681	0.145415	0.01283	-0.0362388	-0.00221198	-0.0328674	-0.161429	-0.0755943	0.0919815	0.118653	-0.162423	0.0113925	NA	-0.327489	-0.0231854	-0.122456	-0.0321347	0.125401	0.00678884	0.11027	-0.0517782	0.0536688	0.137235	-0.0353546	0.106388	-0.026035	-0.189127	NA	-0.318353	0.135959	-0.024493	-0.137621	0.0248273	0.0550852	NA	0.416246	0.290906
48	GT-093	35-49	38	1	1	27	0.0127868	0.0144426	-0.0289045	-0.00269417	-0.131879	0.12025	0.0758553	-0.0544442	0.0324554	0.0364578	0.175521	0.0436118	0.244567	0.0262912	-0.0355771	-0.0105517	0.00185331	-0.0584586	-0.00835215	NA	-0.0207252	0.149082	-0.442335	0.0294538	0.460767	-0.264631	-0.00896921	-0.123644	0.151171	0.588167	-0.0614931	0.0429991	0.333885	-0.00504604	-0.030931	0.349108	0.0193865	0.0403705	-0.0251576	0.0219127	NA	NA	-0.0660003
81	GT-152	35-49	38	0	1	30	-0.0359578	-0.0624455	-0.0362944	-0.0619589	NA	-0.0550499	-0.0408041	-0.0257015	0.0251342	-0.130185	-0.00305304	-0.0461627	-0.0351822	-0.11056	-0.00352555	0.151806	0.0225732	0.022076	0.0157889	0.169553	-0.120889	0.158403	0.0600457	NA	-0.129921	0.0547637	-0.12658	-0.067567	-0.0745771	-0.0381753	0.0148957	-0.0679146	-0.0906161	-0.407139	-0.159508	-0.0122775	-0.0621735	-0.00588662	-0.0179934	0.0125078	NA	-0.176262	-0.181698
65	GT-126	35-49	39	1	1	28	-0.107222	0.0153086	-0.0111403	0.00646795	NA	-0.00916305	0.0370429	-0.0116919	0.0343228	0.103218	0.079376	0.0385688	-0.0669123	0.150516	-0.00274099	-0.0371769	NA	0.0207124	NA	-0.0217881	0.130593	0.014945	-0.167939	-0.150349	0.148486	-0.291632	0.100164	0.0144894	-0.0876919	0.080104	-0.0447093	-0.0513034	-0.307014	NA	NA	NA	-0.0459126	-0.0337511	0.0178601	0.0220254	NA	NA	0.952829
15	GT-024	35-49	42	1	2	24	0.00357443	-0.0490718	-0.00422695	0.00722917	0.087729	0.00374769	0.0173424	-0.124336	0.000976524	-0.00212975	0.124219	0.00874388	0.290529	0.0143814	NA	-0.042549	NA	-0.087584	NA	NA	-0.151486	0.313752	NA	NA	NA	0.110597	0.0479439	0.085445	0.0338403	-0.118177	0.205911	-0.0160944	0.161124	NA	0.0130499	-0.01563	-0.0188443	-0.057079	-0.0169125	0.0191963	-0.0455135	-0.0106424	-0.17648
31	GT-059	35-49	42	0	1	26	0.00625025	0.0523063	0.016153	-0.0419143	-0.139092	0.04442	0.0152771	NA	0.01721	0.0211993	0.0332311	0.0986485	0.121985	0.0267124	-0.0483042	0.108417	-0.0527332	NA	-0.045222	-0.0786327	-0.134587	0.216009	-0.0944394	0.0377068	-0.0602347	0.454237	0.132508	-0.0234005	-0.121866	-0.0730007	0.00692757	0.0779794	0.498312	-0.0583582	0.032061	-0.0169826	0.00359273	0.0170671	0.0241133	-0.0231562	-0.126784	0.814925	0.359218
78	GT-145	35-49	42	0	1	22	0.011387	0.0320871	0.0782685	0.0125593	NA	0.0309996	0.0864701	0.0537347	0.0433047	0.0340517	0.0873677	0.0553254	0.170481	0.0467647	-0.0975733	-0.0014368	0.0229697	0.0179067	-0.0790438	0.415433	0.0492974	-0.0235868	0.026928	NA	0.10996	-0.0308143	0.11253	0.126551	0.0746084	0.0525333	-0.0945508	0.0325068	0.234508	-0.051613	0.166781	0.314443	0.00140212	0.0120994	0.0447282	-0.0466401	NA	1.89193	1.02086
12	GT-017	35-49	45	1	2	24	0.00744933	-0.0117813	0.239304	0.0331485	NA	0.0869098	-0.0153346	0.14515	0.0366211	-0.0172943	-0.0547552	0.0341685	0.0633517	-0.0213749	-0.058133	-0.0056856	NA	0.0904982	NA	0.0539963	-0.201228	0.0717356	0.0951542	0.144571	0.0264402	-0.0301319	-0.0144201	-0.126197	-0.0363734	-0.0602765	-0.0271579	0.0138482	0.311154	NA	NA	NA	0.00484082	0.0917147	-0.0184079	-0.0489886	NA	NA	-0.0618707
20	GT-030	35-49	45	1	2	31	0.0215906	0.0196222	-0.00410499	0.0530346	NA	-0.0182068	0.0197078	0.0255142	-0.0285489	0.0101004	0.00772941	-0.00152075	-0.121371	0.0336517	NA	-0.0637195	-0.138739	0.11567	-0.28932	NA	0.149432	-0.0836944	NA	0.196861	NA	-0.0446123	0.0922359	0.0205567	0.101636	-0.00554173	-0.0342822	-0.041887	0.0173994	NA	NA	0.137326	0.0331392	0.0812346	0.0132398	0.0667991	0.0354373	0.807777	0.477354
32	GT-060	35-49	47	1	2	29	-0.0521244	0.0439658	0.00415573	-0.181561	-0.0738472	0.079161	-0.0456596	-0.0526479	0.158218	0.0556281	0.151177	0.0268462	0.181858	-0.004669	0.0479048	-0.0705724	0.185296	-0.0173998	NA	0.208774	-0.0896788	0.432091	0.442699	0.0517459	-0.000662002	-0.280583	0.00131696	-0.0367237	0.00235707	0.223449	0.0186093	-0.172807	0.369928	NA	0.0872778	0.0336012	-0.0459273	0.0755489	-0.006774	-0.0212999	NA	-1.00882	-0.594346
40	GT-078	35-49	47	0	1	29	-0.0406766	-0.0254518	-0.00217055	-0.0330829	NA	0.0254018	-0.0511857	-0.19084	0.0832867	-0.00383659	0.0528469	0.0415249	0.423665	0.093275	NA	0.0599978	0.0602874	0.123992	0.51402	NA	0.0296643	0.146155	NA	-0.110269	NA	0.298165	0.00860683	0.110641	-0.0347601	0.0688299	-0.181104	-0.0253841	0.390532	NA	NA	0.000705234	0.0106522	0.106419	-0.04178	-0.0370744	-0.0142943	-0.890406	-0.249217
70	GT-133	35-49	48	0	1	26	-0.164945	-0.117747	-0.150686	-0.161781	NA	-0.205561	-0.152244	-0.0649609	-0.0767556	-0.152498	NA	-0.0902279	-0.0499459	-0.12828	-0.0910353	0.1421	-0.0222823	NA	-0.0593167	-0.194046	0.0187782	-0.0228367	-0.0708784	0.0140085	0.0524751	0.118665	0.00746561	-0.141623	-0.207492	-0.0766892	-0.15001	-0.284388	-0.543249	NA	-0.260075	NA	-0.127515	0.0556145	-0.105224	-0.00632868	NA	NA	0.21163
80	GT-149	35-49	48	0	1	25	-0.068164	-0.021167	0.0196405	-0.00980728	0.0477632	0.10467	-0.0102865	NA	0.010346	0.0442872	0.0595134	0.0705808	0.155211	0.0743318	0.00337105	0.108235	0.0167312	NA	0.0831742	-0.270494	-0.0581409	0.156624	-0.0701902	-0.07469	0.0945455	-0.276254	-0.0491425	-0.0215456	-0.0655553	0.141352	-0.0824927	-0.155299	0.383377	-0.285145	0.0649974	0.0871167	-0.0112898	-0.0160492	0.00547362	0.0163873	0.0575045	0.281972	-0.166471
66	GT-128	35-49	49	1	1	26	0.0426578	0.0234913	0.071788	0.00850134	NA	0.00380956	-0.00133044	0.0560412	-0.00687341	0.0135896	0.0824491	0.00856141	-0.00139794	0.0333907	-0.0108403	-0.0459048	0.0619939	-0.0279885	-0.0401714	-0.210587	-0.0426481	0.0260228	0.0774057	NA	0.00207441	0.0394384	-0.0506345	0.0838117	0.013013	0.0579411	0.147922	-0.00679172	0.321831	0.0935014	-0.0347394	-0.0260296	-0.00423129	-0.016382	-0.00336995	0.0257745	NA	-0.419369	-0.15085
10	GT-015	50-64	51	1	1	30	0.0165596	0.0891821	-0.143434	-0.00722917	-0.0136096	0.0216573	0.0365079	-0.0920432	0.00542899	-0.00851852	-0.128486	-0.0445259	-0.211965	-0.0526424	NA	-0.0323182	NA	-0.0207551	NA	NA	0.465934	-0.070052	NA	NA	NA	-0.391128	-0.10927	-0.00048218	0.0858006	0.070566	0.049472	0.0182617	0.0158053	NA	0.0150075	0.178339	-0.0315151	0.0372692	0.0318834	-0.0562393	-0.0276722	0.0104704	-0.0402342
6	GT-007	50-64	52	1	1	26	-0.0695736	-0.115124	-0.0115823	-0.0935249	-0.216466	-0.0961544	-0.0624682	-0.140021	-0.0698849	-0.0619577	0.0189725	-0.0385202	-0.0401781	-0.0711918	NA	0.204103	NA	-0.184013	NA	NA	-0.026116	0.000395715	NA	NA	NA	0.245244	-0.0289011	-0.172679	-0.0334957	0.139751	-0.0202734	-0.212935	-0.119196	NA	-0.149546	-0.0629199	-0.0481013	-0.0612714	-0.0775693	-0.0534771	0.0291592	-0.0724606	0.114195
18	GT-027	50-64	52	0	1	23	0.0291594	0.060632	0.113048	0.10186	0.283889	0.00689643	0.0836311	0.176827	-0.0319758	-0.0110882	-0.0447556	0.00662364	0.0674045	0.030872	-0.0850288	-0.11039	-0.073435	0.208681	NA	-0.380979	0.115227	-0.073015	-0.0757234	0.142289	0.0425806	0.0958892	0.0650242	0.113562	0.0224054	-0.0705317	-0.142728	0.0745613	0.119001	NA	-0.196071	-0.0110406	0.0306383	-0.105374	-0.0229835	0.0148014	NA	1.10169	0.356108
29	GT-056	50-64	52	1	2	26	0.106145	0.0727632	-0.154396	0.0866347	NA	0.176847	0.164039	-0.00328145	0.0549313	0.140929	-0.0586513	0.0146371	-0.127534	0.0969103	0.277887	0.135137	-0.271987	0.268026	-0.19801	0.00355969	0.453971	-0.0102172	-0.269942	NA	0.124663	-0.176062	-0.0970768	0.00487295	0.00686517	0.113905	0.223943	0.0719217	-0.176139	0.123688	-0.000670672	-0.0483404	0.0797863	0.0672383	0.0741566	0.192873	NA	-0.0450115	0.000299516
34	GT-063	50-64	52	0	2	27	-0.0142042	-0.0139461	0.0196166	-0.0834319	NA	0.0503586	-0.0297875	0.0401503	0.0289142	0.0627506	0.101708	0.0356404	-0.015157	-0.0426331	NA	-0.246851	0.0147232	-0.0800172	0.319915	NA	-0.0921623	0.101279	NA	-0.0412036	NA	-0.17987	-0.0718947	0.0112544	-0.0989147	-0.0289849	-0.0722353	0.00828346	-0.0754545	NA	NA	-0.000705234	-0.0288684	0.00101388	-0.0296575	0.17293	-0.0217739	-0.299527	-0.167972
79	GT-146	50-64	53	0	1	24	-0.0363254	-0.00820708	0.00398127	-0.0425571	NA	0.0379764	-0.00793479	0.0162045	0.0860858	0.0161454	0.148291	0.00768856	0.0525558	-0.00859115	NA	0.290221	-0.012247	0.0802497	0.110075	NA	-0.158337	0.161316	NA	-0.0561625	NA	-0.175038	-0.0324781	0.035131	0.00180829	-0.00817135	0.0582875	-0.0826454	-0.193384	NA	NA	-0.0871423	-0.0218205	-0.0194518	0.0319273	-0.139894	-0.0918189	-0.044289	-0.00612972
30	GT-057	50-64	54	1	2	29	0.0204355	0.0470379	0.0162535	0.0958532	NA	0.0291837	0.0369656	0.416845	-0.00924467	-0.112742	0.140871	0.0791691	0.0565222	0.0342553	-0.131161	0.0477021	-0.202537	0.16763	-0.020321	-0.10402	-0.015649	-0.119739	-0.236786	NA	0.0998319	-5.85e-05	-0.147656	-0.00190148	0.118989	-0.0372092	0.0130964	0.0605119	-0.00588324	-0.140543	0.259854	0.00539903	0.0428363	0.0491678	0.0431344	0.124309	NA	0.0152085	0.163721
72	GT-136	50-64	55	1	1	26	0.103732	0.00114456	-0.014764	-0.0215244	NA	-0.0938718	-0.106918	-0.251421	-0.09571	-0.0801371	-0.0437289	-0.0197682	-0.101487	0.0936896	-0.0679959	-0.0102575	NA	-0.0527521	NA	-0.23941	-0.0177453	0.040402	0.167291	0.150613	-0.148077	0.0256406	0.00463175	-0.0256164	-0.0174904	-0.20577	0.0247165	0.0312312	0.074226	NA	NA	NA	0.00320065	-0.02716	-0.109586	-0.117223	NA	NA	-0.107303
61	GT-120	50-64	56	0	1	23	-0.134482	-0.117268	-0.0431443	-0.171248	NA	-0.00764474	-0.1267	-0.0135909	-0.0947442	0.00413106	0.243986	-0.0152311	0.0762647	-0.132707	0.0792692	-0.0792508	0.0332072	-0.149465	-0.0157889	-0.107059	0.0279643	0.277764	-0.131003	NA	0.0130489	0.00973099	-0.00346216	-0.355976	-0.0263047	0.346152	-0.0404381	-0.318474	-0.00483936	0.15086	-0.0463884	0.0122775	-0.108437	0.0288556	-0.0948666	0.0793258	NA	0.0272583	-0.0784955
4	GT-004	50-64	57	1	1	25	-0.0104036	-0.0502735	0.00585678	0.00286589	NA	-0.0457028	0.0909981	-0.0647654	-0.0457015	-0.0230172	NA	0.00443365	-0.187821	0.0319671	-0.0288597	-0.135053	-0.121967	NA	0.054383	-0.00694509	-0.32684	-0.0153768	0.05573	0.00969189	0.104315	0.00423776	-0.084187	-0.0686748	-0.0124999	-0.0826339	0.20603	0.00743204	-0.0242079	NA	0.0853797	NA	-0.0621625	-0.0724753	0.00897258	-0.0618016	NA	NA	0.141273
7	GT-011	50-64	58	0	1	21	0.0321387	0.0477952	-0.128392	0.0596016	-0.143942	-0.0711136	-0.000936894	NA	-0.0588121	0.0419355	-0.0633531	-0.054828	-0.122932	0.0219105	-0.115203	-0.0181353	0.0157772	NA	-0.374475	0.0984306	0.222333	0.00102734	0.322257	-0.00409652	0.030463	-0.0621452	-0.125018	-0.0381251	-0.0104522	0.0123862	0.205445	0.017665	-0.147806	0.0864165	0.166263	0.0603026	-0.0229239	0.0492945	0.00406319	0.0231562	-0.0865891	-0.738836	-0.558241
8	GT-013	50-64	60	1	1	27	0.00765795	-0.00788398	-0.0486389	0.00371315	-0.125244	0.0200263	0.0196241	-0.00115321	-0.0223981	0.051741	0.117569	0.0554485	0.00025145	0.0197229	0.0229081	-0.00952297	0.0325664	-0.0313701	0.348592	NA	0.0133222	-0.0276625	-0.195746	-0.152848	0.0963087	-0.0362347	0.0455419	-0.21212	0.0711806	0.206444	0.0312057	0.0408126	-0.019531	-0.0630871	-0.0239825	0.163233	0.0495389	0.0616768	0.0230993	0.218365	NA	NA	0.0162704
3	GT-003	50-64	61	0	1	26	0.0746158	-0.00617499	0.0110172	-0.065181	0.456494	-0.0234098	-0.0508112	0.107524	-0.035653	-0.0139259	-0.0112873	0.0116245	0.105704	0.0404074	0.00542123	-0.115	-0.0231913	-0.00747029	0.114615	NA	0.0103632	0.0235977	-0.0292617	-0.0829485	-0.036573	-0.0190582	0.0406275	-0.028493	-0.0947189	-0.000736484	-0.0149576	-0.120778	0.0184323	-0.0357539	0.0543938	-0.18526	0.00671295	0.0113533	0.103101	-0.0199129	NA	NA	-0.102146
51	GT-102	50-64	61	0	1	28	-0.158631	-0.0608893	-0.0792746	-0.082023	NA	-0.0564761	-0.0885957	-0.0742769	-0.110702	-0.0144785	-0.0525777	-0.129552	-0.00154642	-0.155023	-0.134398	0.0702361	-0.129644	-0.09821	-0.229129	0.0377626	0.087811	-0.0707133	-0.000105965	NA	-0.119453	0.335838	0.0861276	-0.142244	-0.117181	-0.0280216	0.11593	-0.101101	-0.23148	0.0767556	-0.000951083	0.151074	-0.106555	-0.362553	-0.0443359	-0.0834396	NA	0.427328	0.161281
37	GT-070	50-64	62	0	1	31	-0.164786	0.0326131	0.0817339	-0.0632916	NA	0.0073821	0.0371514	0.00410101	0.0525952	0.0280979	NA	0.0495458	0.0626377	-0.00861019	0.0688167	-0.0433132	0.00733735	NA	-0.123693	0.00694509	0.0266593	-0.0705913	-0.258776	-0.0861647	-0.0854512	-0.187262	0.075036	-0.0578322	0.154811	0.0196785	0.0310412	-0.081543	0.0242079	NA	0.297557	NA	-0.0147356	-0.0547832	0.13064	0.00550007	NA	NA	-0.495287
47	GT-092	50-64	63	1	1	25	-0.0216735	-0.0471496	0.0255051	0.0643463	0.237577	0.0411317	0.00723351	NA	-0.0240357	0.0141856	-0.0011169	0.0195245	0.029377	0.0225438	0.132815	-0.221898	-0.00845245	NA	0.153025	-0.121361	-0.0532024	-0.152667	0.00527606	-0.159569	-0.0359119	0.0367381	0.101881	0.0560538	0.0571955	-0.0146951	-0.0358187	-0.00528723	-0.0282875	0.0881725	0.0155637	-0.0449457	0.0204961	0.0147029	0.0441408	0.0135318	-0.162994	-0.640645	-0.401822
50	GT-101	50-64	63	0	1	22	-0.00991984	-0.0824904	0.099026	-0.021202	NA	-0.146662	-0.138006	0.0413921	-0.0391713	-0.0103296	-0.0172307	-0.0401153	0.0521341	-0.0931951	0.195142	0.167258	NA	-0.0159243	NA	0.0644272	-0.0126998	-0.013542	0.0720902	0.261669	0.0640508	-0.0545653	0.144447	-0.0787437	0.035204	-0.152137	-0.0407768	0.00799472	0.325646	NA	NA	NA	0.00575144	0.163534	-0.108122	-0.171949	NA	NA	0.0492277
22	GT-033	65-79	65	0	6	28	-0.0398769	-0.0062856	0.0350085	0.00246317	0.670036	0.00237541	-0.01234	0.0695318	-0.00556717	-0.0206962	0.0165704	0.0269928	0.0629773	-0.00311541	NA	0.187842	NA	0.0594661	NA	NA	-0.0426228	0.0438514	NA	NA	NA	0.0195618	-0.032646	-0.0895839	-0.190227	-0.123264	-0.268906	-0.0966289	-0.105079	NA	-0.0174465	0.01563	0.0158239	0.00732937	0.0367677	0.0467761	0.00699195	0.0674951	0.0775547
87	GT-156	65-79	66	0	1	23	-0.178501	0.00391588	-0.0826244	0.0657813	NA	0.0244102	0.0243223	-0.0122215	-0.00561945	0.134623	0.0854161	-0.00636735	-0.0406836	0.123876	0.121804	-0.021848	NA	0.0638487	NA	0.0624252	0.071362	-0.0362787	-0.268056	-0.0398816	0.122198	-0.296106	0.0331687	0.026771	-3.68e-05	0.0678425	-0.0572227	-0.0409935	-0.219841	NA	NA	NA	-0.0712373	-0.0256764	-0.0173541	0.0613962	NA	NA	0.90219
2	GT-002	65-79	67	1	1	26	0.0717605	0.0369766	-0.0399595	0.323391	NA	0.222709	0.163312	0.63115	0.0507528	0.0119612	0.0472323	0.101866	0.169331	0.0210667	0.0108403	-0.076066	-0.0790916	0.074725	0.209695	0.215262	0.258887	-0.343902	-0.246351	NA	0.057696	-0.263407	0.0367381	0.178919	0.302524	0.34237	-0.0984254	0.129888	-0.138433	-0.194895	0.602182	-0.0713462	0.138859	0.155223	0.10202	0.0291724	NA	0.179911	0.312666
24	GT-039	65-79	67	1	2	25	0.0277447	0.00486647	0.0193872	0.0433931	-0.035264	-0.00928078	0.0672995	0.00507001	0.0280963	0.00944485	0.0513836	0.0172393	0.0512276	0.0332529	-0.0806214	0.0274332	-0.114908	0.110537	NA	-0.026387	-0.00947072	-0.00448852	-0.00431333	-0.0887304	0.0298131	0.430753	0.0432435	-0.0443654	-0.0281622	-0.119195	0.333178	0.0356572	-0.0643254	NA	0.0468817	-0.07927	0.0660337	0.0226249	0.0413138	0.0153287	NA	-0.143225	-0.0399191
41	GT-080	65-79	67	0	1	30	-0.00559274	-0.0535949	-0.0279579	-0.027666	-0.0703774	0.00792099	-0.0849271	NA	-0.00904616	-0.0286942	-0.0195808	-0.094306	-0.131012	-0.0391305	-0.0190712	-5.97e-05	-0.059064	NA	-0.0816187	-0.15434	-0.0338292	-0.0778666	0.0702569	0.0931933	-0.0533276	0.0457292	-0.00691592	0.0555728	0.00405781	-0.151084	0.0238276	-0.0160506	-0.0193086	0.0766466	-0.0962533	-0.0679625	0.0136816	-0.2128	0.000976391	-0.000590829	0.188503	-0.281972	0.101631
49	GT-095	65-79	69	0	1	23	-0.00457098	-0.00815658	0.0838857	0.00629158	-0.0336621	0.0541129	0.026487	0.0120175	0.0536486	-0.0530507	-0.00618236	0.0264989	-0.0086953	-0.0237973	-0.0363911	-0.0754523	0.0194271	0.0123301	0.125409	NA	-0.0203807	-0.0286308	0.111341	0.213683	-0.0782004	-0.0120944	-0.14509	0.00315009	0.0640719	0.00721257	0.0562783	0.0918975	0.0192637	-0.0689501	0.00906115	0.0664458	0.0106387	-0.0205817	-0.0792782	0.0341896	NA	NA	0.151193
33	GT-061	65-79	70	1	1	29	0.0724684	0.00455995	0.0236563	0.0032446	NA	0.0677195	0.00303476	0.00626579	-0.0471314	-0.00281619	NA	-0.0197779	-0.0208126	0.0122298	-0.0152495	0.0029153	-0.082572	NA	0.0865782	0.0983004	0.0245178	0.0542682	0.0607031	0.000983842	-0.0830108	0.0375667	0.0151188	0.0435684	0.0753317	-0.033764	0.123635	0.117571	0.0422419	NA	0.226897	NA	0.0458655	0.0953149	-0.0195398	-0.1095	NA	NA	0.20246
45	GT-089	65-79	70	0	4	23	-0.0235915	-0.0088082	0.081495	-0.000282965	-0.0477632	-0.00626157	0.132851	NA	0.071994	-0.000761846	0.0573074	0.0318582	0.0273777	0.048461	0.0286276	0.100344	0.0296829	NA	0.0768226	0.304427	0.175	-0.0196626	-0.0729742	-0.00830876	0.110089	0.428838	0.19637	-0.125929	0.0103824	-0.00678781	0.130465	0.0182438	0.0245112	-0.0367626	0.0929249	0.0164959	0.0129038	-0.0914177	-0.0395116	-0.0762102	0.0561804	1.39434	0.558603
74	GT-138	65-79	71	0	1	27	-0.0326089	-0.0710124	0.223372	0.0300783	NA	0.0646386	-0.0287125	0.0986149	0.0211577	-0.0214483	0.0677822	0.0620851	0.124701	0.0421902	0.0729248	-0.0547876	NA	0.0127207	NA	-0.0792967	-0.238327	-0.0872652	0.0249773	0.0398816	0.0548591	0.111268	-0.151375	-0.112786	0.0327414	-0.275711	0.00400403	0.0611433	0.0380109	NA	NA	NA	0.0508276	-0.0115881	0.106373	-0.0575042	NA	NA	-0.0477308
9	GT-014	65-79	72	1	1	26	0.0111163	-0.0278555	-0.042971	-0.0358519	NA	0.0941222	0.0568725	0.200639	0.0471314	0.00342321	NA	0.117636	0.179872	0.104878	0.0670667	-0.268876	-0.0389924	NA	0.118013	0.223012	0.0564428	-0.0564974	0.071827	0.0197828	0.0125552	0.211753	-0.236121	0.0985248	0.0118011	0.433983	0.153881	0.184478	0.155323	NA	0.226928	NA	0.162948	-0.162798	0.0891772	0.0979893	NA	NA	-0.283902
36	GT-065	65-79	72	1	1	25	0.0337682	0.0131017	-0.0363604	-0.0018642	NA	0.116832	0.0106737	-0.136879	-0.0176251	0.0491931	0.0084147	0.0552306	0.137142	0.0110741	NA	-0.0096784	0.109923	0.028083	0.280369	NA	-0.185637	0.00802746	NA	-0.097303	NA	0.203689	0.0122097	-0.135565	-0.00180829	0.0677802	-0.020493	0.0344022	0.164715	NA	NA	0.0838261	0.00249228	0.0264099	-0.0828414	-0.0120815	-0.0299329	-0.73777	-0.371461
38	GT-071	65-79	72	0	1	21	-0.0465016	0.0592631	-0.0761813	0.0147469	NA	0.093256	0.110371	0.0116919	0.0185072	0.0587686	0.104593	0.0162546	-0.0671472	-0.027369	-0.0568379	-0.0235749	NA	-0.0127207	NA	0.0229574	-0.00227563	-0.041838	-0.0249773	-0.283029	-0.174203	0.160983	-0.097671	0.0161702	-0.114011	0.144223	0.0406961	0.0264306	-0.12949	NA	NA	NA	-0.0451781	-0.120063	0.131684	0.146328	NA	NA	-0.10351
43	GT-084	65-79	72	1	1	27	0.0358748	0.00559407	0.0507708	0.0550859	0.456111	0.0384791	0.0485542	-0.000616097	0.035825	-0.010833	-0.00845291	-0.0239921	-0.0209082	-0.0166456	0.0121651	0.168969	-0.0433902	0.0451989	-0.216964	NA	-0.0681516	0.0344635	0.0292617	0.0241264	-0.0459052	0.154495	-0.19605	0.0492145	0.0675645	-0.137239	-0.0799419	0.0447986	0.174346	0.085854	0.189107	0.325307	-0.00529895	-0.0473206	0.083838	-0.00106746	NA	NA	-0.172688
54	GT-109	65-79	72	1	1	25	-0.0443688	-0.0258735	-0.117357	-0.0983932	0.251394	-0.026818	-0.0240267	-0.100988	-0.116963	0.00746566	-0.0314829	-0.0729001	-0.0399304	-0.122506	-0.0841144	0.00349739	0.100251	-0.195181	NA	-0.418479	0.0639143	0.05056	-0.0797199	-0.123206	-0.111424	-0.0426362	0.117711	-0.145492	-0.0305356	0.327975	-0.111864	-0.123927	-0.127728	NA	0.257959	0.0878792	-0.0211078	-0.0300258	-0.0195925	-0.0611944	NA	-1.08056	-0.622125
58	GT-114	65-79	72	1	1	26	0.012848	0.0078424	-0.11442	0.0616092	-0.208436	-0.039698	0.0562747	0.0747709	-0.0215168	0.0074925	-0.0231275	-0.0244797	-0.172872	0.113416	NA	-0.0295612	NA	0.0949921	NA	NA	0.416051	-0.152226	NA	NA	NA	-0.428424	0.220626	0.00762906	0.0985569	0.323808	0.098277	0.0665356	-0.152437	NA	0.0279024	0.227573	-0.0313992	-0.018825	0.0814033	0.0943238	-0.000257828	0.0788382	0.0110685
13	GT-018	65-79	73	0	1	30	0.00631244	0.00962572	0.0453009	0.0132125	NA	-0.0472209	0.0290952	0.132429	0.0274233	-0.0151105	-0.0398937	0.0119378	-0.150767	0.00392359	NA	0.116825	-0.0204401	-0.375044	-0.124488	NA	0.138202	-0.0731565	NA	-0.0110355	NA	0.0616948	-0.168751	-0.10105	-0.0558007	0.408001	0.110812	0.0446001	0.0366726	NA	NA	-0.12349	-0.00606462	-0.0443209	0.0167783	0.187343	0.0127714	0.0570011	0.0628467
59	GT-115	65-79	76	1	1	28	0.0753942	0.0332291	0.0431502	0.0646114	NA	-0.0298837	0.0428784	0.0121314	-0.031945	0.0612574	0.0159137	0.0223412	-0.0182956	0.0972003	-0.114064	-0.0979664	-0.0119981	-0.0179067	0.0228349	-0.140622	-0.0620109	-0.0862704	-0.0481006	NA	0.0283399	-0.0121572	0.0158162	0.194565	0.0680482	0.053625	-0.0639193	0.110004	-0.0447514	0.0488405	0.304817	0.0547679	0.0461641	-0.0292654	0.0974059	-0.0903144	NA	-0.0272583	-0.03861
57	GT-113	65-79	77	0	1	26	0.0123379	-0.0354072	0.0533345	0.0734262	NA	0.0500038	0.0224398	-0.0574488	-0.0156975	0.0213613	0.0430724	0.0225843	0.0354177	0.0482792	-0.159238	-0.00936444	-0.209336	-0.0557897	0.0535189	-0.00355969	-0.0245758	-0.0393557	-0.0657017	NA	0.0399588	0.0752717	-0.13398	-0.128995	-0.018147	-0.250184	-0.0148957	0.0391898	-0.0235837	-0.0284854	0.000670672	-0.0774815	0.0396876	0.0647766	0.0343504	0.0182848	NA	0.174163	0.120818
23	GT-035	65-79	78	0	1	26	-0.0573427	-0.014147	0.00801031	0.000229472	NA	-0.0365196	0.018209	0.198641	0.018193	-0.025475	-9.37e-05	-0.00863168	-0.128563	-0.0777185	0.0459443	0.0302625	-0.0583922	-0.0396708	0.186242	0.0456921	-0.0264529	-0.0239136	-0.195434	NA	-0.166483	0.114052	0.143251	0.00434507	0.016249	-0.120648	-0.190562	-0.0046923	-0.0662146	-0.185424	0.395578	-0.131039	0.0347928	-0.148683	0.00336995	0.166773	NA	0.692316	0.332347
21	GT-032	80+	80	0	1	20	0.0025802	-0.0334245	-0.0200406	0.0854176	NA	0.0370666	0.00107909	0.101062	-0.0954142	0.0204566	-0.0271695	-0.00574848	0.10044	-0.0698548	NA	0.0671757	0.00181329	-0.028083	0.144506	NA	-0.0302117	-0.205142	NA	0.0922162	NA	-0.173133	0.00640208	-0.149778	0.158223	-0.108007	0.000372401	-0.0183162	-0.199477	NA	NA	0.074191	0.0167628	0.0442278	0.0413578	-0.158124	0.0254809	0.591866	0.334724
42	GT-083	80+	80	0	1	25	0.0152744	-0.00905951	0.132674	-0.0140326	0.0567728	-0.0198919	-0.0159563	0.186048	0.0203558	0.038886	0.0278675	0.0401865	0.13899	-0.0479092	NA	0.0384551	NA	0.0256084	NA	NA	0.0509635	0.033028	NA	NA	NA	0.000654573	-0.00164779	0.168574	-0.0480192	-0.00465457	0.0183101	-0.000751456	-0.17953	NA	0.0123621	-0.0401413	0.0489104	-0.0150608	0.0190331	0.0552796	-0.0657404	0.0503412	-0.114982
19	GT-029	80+	81	1	1	28	0.0336863	0.00929045	-0.0408386	0.0119381	0.174282	-0.209228	-0.0415377	NA	-0.0199597	-0.00866226	-0.116048	-0.109455	-0.0879623	-0.123863	-0.0886097	-0.0836394	-0.0157772	NA	-0.0663977	0.0705087	0.209447	-0.164755	0.426332	0.0853716	0.107692	-0.13938	-0.0379466	-0.00318073	0.0209515	0.0759465	0.0541972	-0.0310892	-0.356615	0.0590948	0.282837	-0.00390786	-0.0664024	0.0493548	-0.0154992	-0.0260316	-0.00478352	-0.498695	-0.2722
53	GT-108	80+	81	1	1	21	-0.0535111	-0.173647	-0.168266	0.0147493	NA	-0.262393	-0.151728	-0.165889	-0.14404	-0.245576	-0.219647	-0.152971	-0.527887	-0.0350894	0.130956	0.573196	-0.221949	-0.0607734	0.0541051	-0.160876	0.306585	-0.23969	-0.225181	NA	0.0478069	0.414378	-0.00548432	-0.217806	0.0144028	-0.0371826	-0.0633471	-0.0971025	-0.445659	-0.205413	-0.0726817	0.0632114	-0.102085	-0.108101	-0.000512927	-0.0288109	NA	0.525736	0.134325
55	GT-110	80+	81	1	1	27	0.0108986	-0.0701545	0.0617603	0.0229921	-0.00535412	-0.0671459	-0.0038299	0.0937759	-0.0450382	-0.0065166	-0.0444395	-0.00689046	-0.154095	-0.00200856	0.0360557	0.133875	-0.100251	0.0486909	NA	-0.245344	0.0394802	-0.0400121	-0.0905385	0.146463	-0.014566	-0.0620947	-0.067726	0.00496434	0.00997229	-0.0133881	-0.0112421	0.0750168	-0.0503897	NA	0.278384	0.010458	-0.0149807	0.0660958	0.00505134	0.142311	NA	0.420696	0.246203
17	GT-026	80+	83	1	1	27	0.0121675	-0.00398471	0.00161479	0.0491714	NA	-0.0215853	0.0333727	0.113028	-0.0128446	-0.0287535	-0.011749	0.00763367	0.00760026	0.0631185	0.103833	0.00871656	0.266939	0.0279885	0.0488434	0.0786604	-0.0112181	-0.128133	0.00474452	NA	-0.00199192	0.21775	0.025025	0.0133627	0.0158406	0.116223	0.110422	0.0507113	-0.106247	-0.0656674	-0.0563973	0.0074225	0.0928551	-0.0208759	-0.00846399	-0.0721949	NA	-0.136285	-0.0466755
64	GT-125	80+	85	1	1	26	0.0236435	-0.0113593	0.0426395	0.0643622	NA	-0.092443	-0.0125589	0.074411	-0.137102	-0.0107841	NA	-0.0515881	-0.268514	-0.0918995	-0.111849	0.277732	-0.0540298	NA	0.008814	-0.441001	-0.064205	-0.119544	0.116778	-0.178315	-0.0779456	0.032613	-0.073814	-0.0792875	-0.0118011	0.0483609	-0.109625	0.0972849	-0.40258	NA	-0.378896	NA	0.0197871	-0.03528	-0.0769359	0.0500503	NA	NA	0.234283
56	GT-111	80+	86	1	1	26	-0.0325666	-0.0402885	-0.159837	-0.040802	0.0336621	-0.132871	-0.0883626	-0.0626281	-0.0388422	-0.0116959	-0.0938669	-0.03915	-0.0179736	-0.0716271	0.0174195	-0.0365643	0.155328	0.0725864	0.323886	NA	-0.0201303	0.0111663	0.0576505	0.0126515	-0.0655809	-0.00347819	0.00379328	0.00106347	-0.0411837	-0.131659	0.00358698	-0.0597245	-0.0638807	0.0313906	0.0820108	-0.117655	0.00158443	0.0278959	0.0449977	-0.0378144	NA	NA	0.0694804
69	GT-132	80+	89	1	1	27	-0.0320221	0.0306271	-0.265882	-0.0165118	NA	0.0537112	0.0612424	0.16108	0.0128302	0.0641671	-0.00945134	-0.026157	-0.211672	0.00113692	-0.0307231	0.037661	NA	-0.139297	NA	0.0217881	0.336202	-0.00854859	-0.220241	-0.382803	-0.0847786	-0.324538	-0.037699	0.0735409	0.012869	0.489223	-0.069612	-0.0528217	0.0414001	NA	NA	NA	-0.00629832	0.0465886	0.0255684	0.0975964	NA	NA	0.132819
[truncated: 5,000 more columns]

## Sheet: Age Beta & Annotation
Number	ProteinID	AgeBeta	pvalue	BHAdjPval	UniprotAccession	Protein names	Gene names	Gene (Primary)	Length (AA)	Gene ontology (cellular component)	Gene ontology (biological process)	Gene ontology (molecular function)	Subcellular location [CC]	Function [CC]
1	1433B_HUMAN	-3.28e-05	0.924637	0.970323	P31946	14-3-3 protein beta/alpha (Protein 1054) (Protein kinase C inhibitor protein 1) (KCIP-1) [Cleaved into: 14-3-3 protein beta/alpha, N-terminally processed]	YWHAB	YWHAB	246	cytoplasm [GO:0005737]; cytosol [GO:0005829]; extracellular exosome [GO:0070062]; focal adhesion [GO:0005925]; melanosome [GO:0042470]; membrane [GO:0016020]; mitochondrion [GO:0005739]; nucleus [GO:0005634]; perinuclear region of cytoplasm [GO:0048471]; transcription repressor complex [GO:0017053]; vacuolar membrane [GO:0005774]	cytoplasmic sequestering of protein [GO:0051220]; hippo signaling [GO:0035329]; MAPK cascade [GO:0000165]; membrane organization [GO:0061024]; negative regulation of G protein-coupled receptor signaling pathway [GO:0045744]; negative regulation of protein dephosphorylation [GO:0035308]; negative regulation of transcription, DNA-templated [GO:0045892]; positive regulation of catalytic activity [GO…	cadherin binding [GO:0045296]; enzyme binding [GO:0019899]; histone deacetylase binding [GO:0042826]; identical protein binding [GO:0042802]; phosphoprotein binding [GO:0051219]; phosphoserine residue binding [GO:0050815]; protein-containing complex binding [GO:0044877]; protein C-terminus binding [GO:0008022]; protein domain specific binding [GO:0019904]; protein kinase inhibitor activity [GO:00…	Cytoplasm {ECO:0000269|PubMed:17081065}. Melanosome {ECO:0000269|PubMed:17081065}. Note=Identified by mass spectrometry in melanosome fractions from stage I to stage IV.; Vacuole membrane {ECO:0000269|PubMed:11260479}. Note=(Microbial infection) Upon infection with Chlamydia trachomatis, this protein is associated with the pathogen-containing vacuole membrane where it colocalizes with IncG. {ECO:…	Adapter protein implicated in the regulation of a large spectrum of both general and specialized signaling pathways. Binds to a large number of partners, usually by recognition of a phosphoserine or phosphothreonine motif. Binding generally results in the modulation of the activity of the binding partner. Negative regulator of osteogenesis. Blocks the nuclear translocation of the phosphorylated f…
2	1433E_HUMAN	-0.000459973	0.121795	0.357549	P62258	14-3-3 protein epsilon (14-3-3E)	YWHAE	YWHAE	255	central region of growth cone [GO:0090724]; cytoplasm [GO:0005737]; cytosol [GO:0005829]; extracellular exosome [GO:0070062]; focal adhesion [GO:0005925]; glutamatergic synapse [GO:0098978]; kinesin complex [GO:0005871]; melanosome [GO:0042470]; membrane [GO:0016020]; mitochondrion [GO:0005739]; nucleus [GO:0005634]	cellular response to heat [GO:0034605]; cerebral cortex development [GO:0021987]; ciliary basal body-plasma membrane docking [GO:0097711]; G2/M transition of mitotic cell cycle [GO:0000086]; hippocampus development [GO:0021766]; hippo signaling [GO:0035329]; intracellular signal transduction [GO:0035556]; MAPK cascade [GO:0000165]; membrane organization [GO:0061024]; membrane repolarization durin…	cadherin binding [GO:0045296]; calcium channel regulator activity [GO:0005246]; enzyme binding [GO:0019899]; histone deacetylase binding [GO:0042826]; identical protein binding [GO:0042802]; ion channel binding [GO:0044325]; MHC class II protein complex binding [GO:0023026]; phosphoprotein binding [GO:0051219]; phosphoserine residue binding [GO:0050815]; potassium channel regulator activity [GO:0…	Nucleus {ECO:0000269|PubMed:12917326}. Cytoplasm {ECO:0000269|PubMed:12917326}. Melanosome {ECO:0000269|PubMed:12042314, ECO:0000269|PubMed:17081065}. Note=Identified by mass spectrometry in melanosome fractions from stage I to stage IV. {ECO:0000269|PubMed:12042314, ECO:0000269|PubMed:17081065}.	Adapter protein implicated in the regulation of a large spectrum of both general and specialized signaling pathways. Binds to a large number of partners, usually by recognition of a phosphoserine or phosphothreonine motif. Binding generally results in the modulation of the activity of the binding partner (By similarity). Positively regulates phosphorylated protein HSF1 nuclear export to the cytop…
3	1433F_HUMAN	-0.000884535	0.0721655	0.270889	Q04917	14-3-3 protein eta (Protein AS1)	YWHAH YWHA1	YWHAH	246	cytoplasm [GO:0005737]; cytosol [GO:0005829]; extracellular exosome [GO:0070062]; intercalated disc [GO:0014704]; mitochondrion [GO:0005739]; plasma membrane [GO:0005886]	glucocorticoid catabolic process [GO:0006713]; glucocorticoid receptor signaling pathway [GO:0042921]; intracellular protein transport [GO:0006886]; membrane depolarization during action potential [GO:0086010]; membrane organization [GO:0061024]; negative regulation of dendrite morphogenesis [GO:0050774]; positive regulation of protein insertion into mitochondrial membrane involved in apoptotic s…	actin binding [GO:0003779]; enzyme binding [GO:0019899]; glucocorticoid receptor binding [GO:0035259]; identical protein binding [GO:0042802]; insulin-like growth factor receptor binding [GO:0005159]; ion channel binding [GO:0044325]; protein domain specific binding [GO:0019904]; protein heterodimerization activity [GO:0046982]; sodium channel regulator activity [GO:0017080]		Adapter protein implicated in the regulation of a large spectrum of both general and specialized signaling pathways. Binds to a large number of partners, usually by recognition of a phosphoserine or phosphothreonine motif. Binding generally results in the modulation of the activity of the binding partner. Negatively regulates the kinase activity of PDPK1. {ECO:0000269|PubMed:12177059}.
4	1433G_HUMAN	0.000849124	0.0327724	0.181394	P61981	14-3-3 protein gamma (Protein kinase C inhibitor protein 1) (KCIP-1) [Cleaved into: 14-3-3 protein gamma, N-terminally processed]	YWHAG	YWHAG	247	cytosol [GO:0005829]; extracellular exosome [GO:0070062]; focal adhesion [GO:0005925]; membrane [GO:0016020]; mitochondrion [GO:0005739]; presynapse [GO:0098793]	cellular response to insulin stimulus [GO:0032869]; ciliary basal body-plasma membrane docking [GO:0097711]; G2/M transition of mitotic cell cycle [GO:0000086]; membrane organization [GO:0061024]; negative regulation of protein kinase activity [GO:0006469]; positive regulation of protein insertion into mitochondrial membrane involved in apoptotic signaling pathway [GO:1900740]; protein targeting …	identical protein binding [GO:0042802]; insulin-like growth factor receptor binding [GO:0005159]; protein domain specific binding [GO:0019904]; protein kinase C binding [GO:0005080]; protein kinase C inhibitor activity [GO:0008426]; receptor tyrosine kinase binding [GO:0030971]; RNA binding [GO:0003723]	Cytoplasm {ECO:0000250}.	Adapter protein implicated in the regulation of a large spectrum of both general and specialized signaling pathways. Binds to a large number of partners, usually by recognition of a phosphoserine or phosphothreonine motif. Binding generally results in the modulation of the activity of the binding partner. {ECO:0000269|PubMed:16511572}.
5	1433S_HUMAN	-0.000263537	0.929562	0.972532	P31947	14-3-3 protein sigma (Epithelial cell marker protein 1) (Stratifin)	SFN HME1	SFN	248	cytosol [GO:0005829]; extracellular exosome [GO:0070062]; extracellular space [GO:0005615]; mitochondrion [GO:0005739]; nucleus [GO:0005634]	DNA damage response, signal transduction by p53 class mediator resulting in cell cycle arrest [GO:0006977]; establishment of skin barrier [GO:0061436]; intrinsic apoptotic signaling pathway in response to DNA damage [GO:0008630]; keratinization [GO:0031424]; keratinocyte development [GO:0003334]; membrane organization [GO:0061024]; negative regulation of cysteine-type endopeptidase activity invol…	cadherin binding [GO:0045296]; identical protein binding [GO:0042802]; phosphoprotein binding [GO:0051219]; protein kinase binding [GO:0019901]; protein kinase C inhibitor activity [GO:0008426]	Cytoplasm. Nucleus {ECO:0000250}. Secreted. Note=May be secreted by a non-classical secretory pathway.	Adapter protein implicated in the regulation of a large spectrum of both general and specialized signaling pathways. Binds to a large number of partners, usually by recognition of a phosphoserine or phosphothreonine motif. Binding generally results in the modulation of the activity of the binding partner. When bound to KRT17, regulates protein synthesis and epithelial cell growth by stimulating A…
6	1433T_HUMAN	-0.000330513	0.501304	0.737123	P27348	14-3-3 protein theta (14-3-3 protein T-cell) (14-3-3 protein tau) (Protein HS1)	YWHAQ	YWHAQ	245	cytoplasm [GO:0005737]; cytosol [GO:0005829]; extracellular exosome [GO:0070062]; focal adhesion [GO:0005925]; membrane [GO:0016020]; mitochondrion [GO:0005739]; protein-containing complex [GO:0032991]; synapse [GO:0045202]	membrane organization [GO:0061024]; negative regulation of ion transmembrane transport [GO:0034766]; negative regulation of transcription, DNA-templated [GO:0045892]; positive regulation of protein insertion into mitochondrial membrane involved in apoptotic signaling pathway [GO:1900740]; protein targeting [GO:0006605]; small GTPase mediated signal transduction [GO:0007264]; substantia nigra deve…	14-3-3 protein binding [GO:0071889]; identical protein binding [GO:0042802]; ion channel binding [GO:0044325]; protein C-terminus binding [GO:0008022]; protein domain specific binding [GO:0019904]; protein N-terminus binding [GO:0047485]	Cytoplasm. Note=In neurons, axonally transported to the nerve terminals.	Adapter protein implicated in the regulation of a large spectrum of both general and specialized signaling pathways. Binds to a large number of partners, usually by recognition of a phosphoserine or phosphothreonine motif. Binding generally results in the modulation of the activity of the binding partner. Negatively regulates the kinase activity of PDPK1. {ECO:0000269|PubMed:12177059}.
7	1433Z_HUMAN	0.000127585	0.742336	0.882622	P63104	14-3-3 protein zeta/delta (Protein kinase C inhibitor protein 1) (KCIP-1)	YWHAZ	YWHAZ	245	blood microparticle [GO:0072562]; cytoplasm [GO:0005737]; cytosol [GO:0005829]; extracellular exosome [GO:0070062]; extracellular space [GO:0005615]; focal adhesion [GO:0005925]; glutamatergic synapse [GO:0098978]; melanosome [GO:0042470]; mitochondrion [GO:0005739]; nucleoplasm [GO:0005654]; nucleus [GO:0005634]; vesicle [GO:0031982]	cytokine-mediated signaling pathway [GO:0019221]; establishment of Golgi localization [GO:0051683]; Golgi reassembly [GO:0090168]; membrane organization [GO:0061024]; negative regulation of apoptotic process [GO:0043066]; platelet activation [GO:0030168]; positive regulation of protein insertion into mitochondrial membrane involved in apoptotic signaling pathway [GO:1900740]; protein phosphorylat…	cadherin binding [GO:0045296]; identical protein binding [GO:0042802]; ion channel binding [GO:0044325]; protein kinase binding [GO:0019901]; RNA binding [GO:0003723]; transcription factor binding [GO:0008134]; ubiquitin protein ligase binding [GO:0031625]	Cytoplasm {ECO:0000269|PubMed:17081065}. Melanosome {ECO:0000269|PubMed:17081065}. Note=Located to stage I to stage IV melanosomes.	Adapter protein implicated in the regulation of a large spectrum of both general and specialized signaling pathways. Binds to a large number of partners, usually by recognition of a phosphoserine or phosphothreonine motif. Binding generally results in the modulation of the activity of the binding partner. Induces ARHGEF7 activity on RAC1 as well as lamellipodia and membrane ruffle formation (PubM…
8	2A5B_HUMAN	0.00190493	0.0184799	0.139917	Q15173	Serine/threonine-protein phosphatase 2A 56 kDa regulatory subunit beta isoform (PP2A B subunit isoform B'-beta) (PP2A B subunit isoform B56-beta) (PP2A B subunit isoform PR61-beta) (PP2A B subunit isoform R5-beta)	PPP2R5B	PPP2R5B	497	cytoplasm [GO:0005737]; cytosol [GO:0005829]; nucleus [GO:0005634]; protein phosphatase type 2A complex [GO:0000159]	cellular response to growth factor stimulus [GO:0071363]; IRE1-mediated unfolded protein response [GO:0036498]; negative regulation of G0 to G1 transition [GO:0070317]; negative regulation of protein kinase B signaling [GO:0051898]; positive regulation of cell cycle arrest [GO:0071158]; positive regulation of DNA-binding transcription factor activity [GO:0051091]; positive regulation of neuron pr…	protein phosphatase activator activity [GO:0072542]; protein phosphatase regulator activity [GO:0019888]	Cytoplasm {ECO:0000269|PubMed:8703017}.	As the regulatory component of the serine/threonine-protein phosphatase 2A (PP2A) holoenzyme, modulates substrate specificity, subcellular localization, and responsiveness to phosphorylation. The phosphorylated form mediates the interaction between PP2A and AKT1, leading to AKT1 dephosphorylation. {ECO:0000269|PubMed:21329884}.
9	2A5D_HUMAN	-0.000479452	0.127772	0.366218	Q14738	Serine/threonine-protein phosphatase 2A 56 kDa regulatory subunit delta isoform (PP2A B subunit isoform B'-delta) (PP2A B subunit isoform B56-delta) (PP2A B subunit isoform PR61-delta) (PP2A B subunit isoform R5-delta)	PPP2R5D	PPP2R5D	602	cytosol [GO:0005829]; nucleoplasm [GO:0005654]; nucleus [GO:0005634]; protein phosphatase type 2A complex [GO:0000159]	negative regulation of peptidyl-threonine phosphorylation [GO:0010801]; nervous system development [GO:0007399]; positive regulation of protein dephosphorylation [GO:0035307]; protein dephosphorylation [GO:0006470]; regulation of protein autophosphorylation [GO:0031952]; signal transduction [GO:0007165]	phosphoprotein phosphatase activity [GO:0004721]; protein phosphatase activator activity [GO:0072542]; protein phosphatase regulator activity [GO:0019888]	Cytoplasm. Nucleus. Note=Nuclear in interphase, nuclear during mitosis.	The B regulatory subunit might modulate substrate selectivity and catalytic activity, and also might direct the localization of the catalytic enzyme to a particular subcellular compartment.
10	2A5E_HUMAN	-4.37e-05	0.902785	0.962468	Q16537	Serine/threonine-protein phosphatase 2A 56 kDa regulatory subunit epsilon isoform (PP2A B subunit isoform B'-epsilon) (PP2A B subunit isoform B56-epsilon) (PP2A B subunit isoform PR61-epsilon) (PP2A B subunit isoform R5-epsilon)	PPP2R5E	PPP2R5E	467	cytoplasm [GO:0005737]; cytosol [GO:0005829]; nucleus [GO:0005634]; protein phosphatase type 2A complex [GO:0000159]	protein dephosphorylation [GO:0006470]; regulation of protein autophosphorylation [GO:0031952]; signal transduction [GO:0007165]	protein phosphatase activator activity [GO:0072542]; protein phosphatase regulator activity [GO:0019888]	Cytoplasm.	The B regulatory subunit might modulate substrate selectivity and catalytic activity, and also might direct the localization of the catalytic enzyme to a particular subcellular compartment.
11	2A5G_HUMAN	-0.000519216	0.340923	0.610603	Q13362	Serine/threonine-protein phosphatase 2A 56 kDa regulatory subunit gamma isoform (PP2A B subunit isoform B'-gamma) (PP2A B subunit isoform B56-gamma) (PP2A B subunit isoform PR61-gamma) (PP2A B subunit isoform R5-gamma) (Renal carcinoma antigen NY-REN-29)	PPP2R5C KIAA0044	PPP2R5C	524	chromosome, centromeric region [GO:0000775]; cytosol [GO:0005829]; Golgi apparatus [GO:0005794]; nucleoplasm [GO:0005654]; nucleus [GO:0005634]; protein phosphatase type 2A complex [GO:0000159]	DNA damage response, signal transduction by p53 class mediator resulting in cell cycle arrest [GO:0006977]; intrinsic apoptotic signaling pathway in response to DNA damage by p53 class mediator [GO:0042771]; negative regulation of cell population proliferation [GO:0008285]; negative regulation of protein kinase B signaling [GO:0051898]; proteasome-mediated ubiquitin-dependent protein catabolic pr…	protein phosphatase activator activity [GO:0072542]; protein phosphatase regulator activity [GO:0019888]	Nucleus. Chromosome, centromere.	The B regulatory subunit might modulate substrate selectivity and catalytic activity, and also might direct the localization of the catalytic enzyme to a particular subcellular compartment. The PP2A-PPP2R5C holoenzyme may specifically dephosphorylate and activate TP53 and play a role in DNA damage-induced inhibition of cell proliferation. PP2A-PPP2R5C may also regulate the ERK signaling pathway t…
12	2AAA_HUMAN	-0.000159394	0.605555	0.805357	P30153	Serine/threonine-protein phosphatase 2A 65 kDa regulatory subunit A alpha isoform (Medium tumor antigen-associated 61 kDa protein) (PP2A subunit A isoform PR65-alpha) (PP2A subunit A isoform R1-alpha)	PPP2R1A	PPP2R1A	589	chromosome, centromeric region [GO:0000775]; cytoplasm [GO:0005737]; cytosol [GO:0005829]; dendrite [GO:0030425]; extracellular exosome [GO:0070062]; glutamatergic synapse [GO:0098978]; lateral plasma membrane [GO:0016328]; membrane [GO:0016020]; microtubule cytoskeleton [GO:0015630]; mitochondrion [GO:0005739]; nucleus [GO:0005634]; protein phosphatase type 2A complex [GO:0000159]; protein serin…	apoptotic process [GO:0006915]; ceramide metabolic process [GO:0006672]; chromosome segregation [GO:0007059]; ciliary basal body-plasma membrane docking [GO:0097711]; female meiotic nuclear division [GO:0007143]; G2/M transition of mitotic cell cycle [GO:0000086]; inactivation of MAPK activity [GO:0000188]; meiotic sister chromatid cohesion, centromeric [GO:0051754]; meiotic spindle elongation [G…	protein antigen binding [GO:1990405]; protein heterodimerization activity [GO:0046982]; protein phosphatase regulator activity [GO:0019888]; protein serine/threonine phosphatase activity [GO:0004722]	Cytoplasm {ECO:0000250|UniProtKB:Q32PI5}. Nucleus {ECO:0000269|PubMed:30611118}. Chromosome, centromere {ECO:0000269|PubMed:16580887}. Lateral cell membrane {ECO:0000269|PubMed:15525651}. Cell projection, dendrite {ECO:0000269|PubMed:15525651}. Note=Centromeric localization requires the presence of BUB1. {ECO:0000269|PubMed:16580887}.	The PR65 subunit of protein phosphatase 2A serves as a scaffolding molecule to coordinate the assembly of the catalytic subunit and a variable regulatory B subunit. Upon interaction with GNA12 promotes dephosphorylation of microtubule associated protein TAU/MAPT (PubMed:15525651). Required for proper chromosome segregation and for centromeric localization of SGO1 in mitosis (PubMed:16580887). {EC…
13	2AAB_HUMAN	-0.00229544	0.00596359	0.0845491	P30154	Serine/threonine-protein phosphatase 2A 65 kDa regulatory subunit A beta isoform (PP2A subunit A isoform PR65-beta) (PP2A subunit A isoform R1-beta)	PPP2R1B	PPP2R1B	601	cytoplasm [GO:0005737]; extracellular exosome [GO:0070062]; membrane raft [GO:0045121]; protein phosphatase type 2A complex [GO:0000159]; protein serine/threonine phosphatase complex [GO:0008287]	apoptotic process involved in morphogenesis [GO:0060561]; positive regulation of extrinsic apoptotic signaling pathway in absence of ligand [GO:2001241]; protein dephosphorylation [GO:0006470]	protein phosphatase regulator activity [GO:0019888]		The PR65 subunit of protein phosphatase 2A serves as a scaffolding molecule to coordinate the assembly of the catalytic subunit and a variable regulatory B subunit.
14	2ABA_HUMAN	2.94e-05	0.94081	0.977208	P63151	Serine/threonine-protein phosphatase 2A 55 kDa regulatory subunit B alpha isoform (PP2A subunit B isoform B55-alpha) (PP2A subunit B isoform PR55-alpha) (PP2A subunit B isoform R2-alpha) (PP2A subunit B isoform alpha)	PPP2R2A	PPP2R2A	447	cytosol [GO:0005829]; glutamatergic synapse [GO:0098978]; nucleoplasm [GO:0005654]; protein phosphatase type 2A complex [GO:0000159]	G2/M transition of mitotic cell cycle [GO:0000086]; mitotic nuclear envelope reassembly [GO:0007084]; nuclear-transcribed mRNA catabolic process, nonsense-mediated decay [GO:0000184]; peptidyl-serine dephosphorylation [GO:0070262]; protein dephosphorylation [GO:0006470]; response to morphine [GO:0043278]	protein-containing complex binding [GO:0044877]; protein phosphatase 2A binding [GO:0051721]; protein phosphatase regulator activity [GO:0019888]; tau protein binding [GO:0048156]		The B regulatory subunit might modulate substrate selectivity and catalytic activity, and also might direct the localization of the catalytic enzyme to a particular subcellular compartment. Essential for serine/threonine-protein phosphatase 2A-mediated dephosphorylation of WEE1, preventing its ubiquitin-mediated proteolysis, increasing WEE1 protein levels, and promoting the G2/M checkpoint (PubMe…
15	2ABD_HUMAN	0.000199846	0.732744	0.878035	Q66LE6	Serine/threonine-protein phosphatase 2A 55 kDa regulatory subunit B delta isoform (PP2A subunit B isoform B55-delta) (PP2A subunit B isoform PR55-delta) (PP2A subunit B isoform R2-delta) (PP2A subunit B isoform delta)	PPP2R2D KIAA1541	PPP2R2D	453	cytosol [GO:0005829]; protein phosphatase type 2A complex [GO:0000159]	cell division [GO:0051301]; exit from mitosis [GO:0010458]; mitotic cell cycle [GO:0000278]; peptidyl-serine dephosphorylation [GO:0070262]	protein phosphatase regulator activity [GO:0019888]	Cytoplasm {ECO:0000250}.	B regulatory subunit of protein phosphatase 2A (PP2A) that plays a key role in cell cycle by controlling mitosis entry and exit. The activity of PP2A complexes containing PPP2R2D (PR55-delta) fluctuate during the cell cycle: the activity is high in interphase and low in mitosis. During mitosis, activity of PP2A is inhibited via interaction with phosphorylated ENSA and ARPP19 inhibitors. Within th…
16	3BHS7_HUMAN	0.00180996	0.0510738	0.228208	Q9H2F3	3 beta-hydroxysteroid dehydrogenase type 7 (3 beta-hydroxysteroid dehydrogenase type VII) (3-beta-HSD VII) (3-beta-hydroxy-Delta(5)-C27 steroid oxidoreductase) (C(27) 3-beta-HSD) (EC 1.1.1.-) (Cholest-5-ene-3-beta,7-alpha-diol 3-beta-dehydrogenase) (EC 1.1.1.181)	HSD3B7	HSD3B7	369	endoplasmic reticulum membrane [GO:0005789]; integral component of membrane [GO:0016021]; lipid droplet [GO:0005811]	B cell chemotaxis [GO:0035754]; bile acid biosynthetic process [GO:0006699]	3-beta-hydroxy-delta5-steroid dehydrogenase activity [GO:0003854]; cholest-5-ene-3-beta,7-alpha-diol 3-beta-dehydrogenase activity [GO:0047016]; oxidoreductase activity [GO:0016491]; oxidoreductase activity, acting on the CH-OH group of donors, NAD or NADP as acceptor [GO:0016616]	Endoplasmic reticulum membrane; Multi-pass membrane protein.	The 3-beta-HSD enzymatic system plays a crucial role in the biosynthesis of all classes of hormonal steroids. HSD VII is active against four 7-alpha-hydroxylated sterols. Does not metabolize several different C(19/21) steroids as substrates. Involved in bile acid synthesis (PubMed:11067870). Plays a key role in cell positioning and movement in lymphoid tissues by mediating degradation of 7-alpha,…
17	3BP1_HUMAN	-0.000806928	0.268528	0.537689	Q9Y3L3	SH3 domain-binding protein 1	SH3BP1	SH3BP1	701	adherens junction [GO:0005912]; bicellular tight junction [GO:0005923]; cell leading edge [GO:0031252]; cytosol [GO:0005829]; lamellipodium [GO:0030027]; nucleus [GO:0005634]; phagocytic cup [GO:0001891]	actin filament organization [GO:0007015]; cell junction assembly [GO:0034329]; cell migration [GO:0016477]; establishment of epithelial cell apical/basal polarity [GO:0045198]; negative regulation of small GTPase mediated signal transduction [GO:0051058]; phagocytosis, engulfment [GO:0006911]; positive regulation of GTPase activity [GO:0043547]; regulation of actin cytoskeleton organization [GO:0…	GTPase activator activity [GO:0005096]; Rac GTPase binding [GO:0048365]; semaphorin receptor binding [GO:0030215]; SH3 domain binding [GO:0017124]	Cell projection {ECO:0000269|PubMed:21658605, ECO:0000269|PubMed:24841563}. Cell junction, tight junction {ECO:0000269|PubMed:22891260}. Cell junction, adherens junction {ECO:0000269|PubMed:22891260}. Cell projection, phagocytic cup {ECO:0000269|PubMed:26465210}. Nucleus {ECO:0000269|PubMed:22891260}. Cytoplasm, cytosol {ECO:0000269|PubMed:22891260}. Note=Localizes at the leading edge of migratin…	GTPase activating protein (GAP) which specifically converts GTP-bound Rho-type GTPases including RAC1 and CDC42 in their inactive GDP-bound form. By specifically inactivating RAC1 at the leading edge of migrating cells, it regulates the spatiotemporal organization of cell protrusions which is important for proper cell migration (PubMed:21658605). Also negatively regulates CDC42 in the process of …
18	3BP2_HUMAN	-0.000300128	0.711432	0.866613	P78314	SH3 domain-binding protein 2 (3BP-2)	SH3BP2 3BP2 RES4-23	SH3BP2	561		signal transduction [GO:0007165]	phosphotyrosine residue binding [GO:0001784]; SH3 domain binding [GO:0017124]		Binds differentially to the SH3 domains of certain proteins of signal transduction pathways. Binds to phosphatidylinositols; linking the hemopoietic tyrosine kinase fes to the cytoplasmic membrane in a phosphorylation dependent mechanism.
19	3BP5L_HUMAN	0.00319345	0.014011	0.125685	Q7L8J4	SH3 domain-binding protein 5-like (SH3BP-5-like)	SH3BP5L KIAA1720 UNQ2766/PRO7133	SH3BP5L	393	cytoplasm [GO:0005737]	intracellular signal transduction [GO:0035556]; negative regulation of protein tyrosine kinase activity [GO:0061099]	protein kinase inhibitor activity [GO:0004860]; Rab guanyl-nucleotide exchange factor activity [GO:0017112]		Functions as guanine nucleotide exchange factor (GEF) for RAB11A. {ECO:0000269|PubMed:30217979}.
20	3HAO_HUMAN	-0.00204923	0.203655	0.464993	P46952	3-hydroxyanthranilate 3,4-dioxygenase (EC 1.13.11.6) (3-hydroxyanthranilate oxygenase) (3-HAO) (h3HAO) (3-hydroxyanthranilic acid dioxygenase) (HAD)	HAAO	HAAO	286	cytoplasm [GO:0005737]; cytosol [GO:0005829]	'de novo' NAD biosynthetic process from tryptophan [GO:0034354]; anthranilate metabolic process [GO:0043420]; NAD biosynthetic process [GO:0009435]; neuron cellular homeostasis [GO:0070050]; quinolinate biosynthetic process [GO:0019805]; quinolinate metabolic process [GO:0046874]; response to cadmium ion [GO:0046686]; response to zinc ion [GO:0010043]; tryptophan catabolic process [GO:0006569]	3-hydroxyanthranilate 3,4-dioxygenase activity [GO:0000334]; electron transfer activity [GO:0009055]; ferrous iron binding [GO:0008198]	Cytoplasm, cytosol {ECO:0000305|PubMed:7514594}.	Catalyzes the oxidative ring opening of 3-hydroxyanthranilate to 2-amino-3-carboxymuconate semialdehyde, which spontaneously cyclizes to quinolinate. {ECO:0000255|HAMAP-Rule:MF_03019, ECO:0000269|PubMed:28792876, ECO:0000269|PubMed:7514594}.
21	3HIDH_HUMAN	0.00144967	0.0868385	0.298215	P31937	3-hydroxyisobutyrate dehydrogenase, mitochondrial (HIBADH) (EC 1.1.1.31)	HIBADH	HIBADH	336	mitochondrial matrix [GO:0005759]; mitochondrion [GO:0005739]	branched-chain amino acid catabolic process [GO:0009083]; valine catabolic process [GO:0006574]	3-hydroxyisobutyrate dehydrogenase activity [GO:0008442]; NAD binding [GO:0051287]; NADP binding [GO:0050661]; oxidoreductase activity, acting on the CH-OH group of donors, NAD or NADP as acceptor [GO:0016616]	Mitochondrion.
22	3MG_HUMAN	-0.00215196	0.00355855	0.071597	P29372	DNA-3-methyladenine glycosylase (EC 3.2.2.21) (3-alkyladenine DNA glycosylase) (3-methyladenine DNA glycosidase) (ADPG) (N-methylpurine-DNA glycosylase)	MPG AAG ANPG MID1	MPG	298	cytosol [GO:0005829]; mitochondrial nucleoid [GO:0042645]; nucleoplasm [GO:0005654]	base-excision repair [GO:0006284]; depurination [GO:0045007]; DNA dealkylation involved in DNA repair [GO:0006307]	alkylbase DNA N-glycosylase activity [GO:0003905]; damaged DNA binding [GO:0003684]; DNA-3-methyladenine glycosylase activity [GO:0008725]; DNA-3-methylguanine glycosylase activity [GO:0052822]; DNA-7-methyladenine glycosylase activity [GO:0052821]; DNA-7-methylguanine glycosylase activity [GO:0043916]; DNA N-glycosylase activity [GO:0019104]	Cytoplasm {ECO:0000269|PubMed:23290262}. Mitochondrion matrix, mitochondrion nucleoid {ECO:0000269|PubMed:23290262}. Nucleus {ECO:0000269|PubMed:23290262}.	Hydrolysis of the deoxyribose N-glycosidic bond to excise 3-methyladenine, and 7-methylguanine from the damaged DNA polymer formed by alkylation lesions.
23	4EBP1_HUMAN	0.000962742	0.414308	0.673079	Q13541	Eukaryotic translation initiation factor 4E-binding protein 1 (4E-BP1) (eIF4E-binding protein 1) (Phosphorylated heat- and acid-stable protein regulated by insulin 1) (PHAS-I)	EIF4EBP1	EIF4EBP1	118	cytoplasm [GO:0005737]; cytosol [GO:0005829]; glutamatergic synapse [GO:0098978]; nucleus [GO:0005634]; postsynaptic cytosol [GO:0099524]; protein-containing complex [GO:0032991]	cellular response to dexamethasone stimulus [GO:0071549]; cellular response to hypoxia [GO:0071456]; G1/S transition of mitotic cell cycle [GO:0000082]; insulin receptor signaling pathway [GO:0008286]; IRES-dependent translational initiation of linear mRNA [GO:0002192]; lung development [GO:0030324]; negative regulation of protein-containing complex assembly [GO:0031333]; negative regulation of t…	eukaryotic initiation factor 4E binding [GO:0008190]; protein phosphatase 2A binding [GO:0051721]; translation repressor activity [GO:0030371]		Repressor of translation initiation that regulates EIF4E activity by preventing its assembly into the eIF4F complex: hypophosphorylated form competes with EIF4G1/EIF4G3 and strongly binds to EIF4E, leading to repress translation. In contrast, hyperphosphorylated form dissociates from EIF4E, allowing interaction between EIF4G1/EIF4G3 and EIF4E, leading to initiation of translation. Mediates the re…
24	4EBP2_HUMAN	-0.000283311	0.766006	0.89498	Q13542	Eukaryotic translation initiation factor 4E-binding protein 2 (4E-BP2) (eIF4E-binding protein 2)	EIF4EBP2	EIF4EBP2	120	cytoplasm [GO:0005737]; postsynapse [GO:0098794]	cAMP-mediated signaling [GO:0019933]; insulin receptor signaling pathway [GO:0008286]; memory [GO:0007613]; modulation of chemical synaptic transmission [GO:0050804]; negative regulation of translational initiation [GO:0045947]; regulation of synaptic plasticity [GO:0048167]; social behavior [GO:0035176]; TOR signaling [GO:0031929]; translation [GO:0006412]	eukaryotic initiation factor 4E binding [GO:0008190]; translation repressor activity [GO:0030371]		Repressor of translation initiation involved in synaptic plasticity, learning and memory formation (By similarity). Regulates EIF4E activity by preventing its assembly into the eIF4F complex: hypophosphorylated form of EIF4EBP2 competes with EIF4G1/EIF4G3 and strongly binds to EIF4E, leading to repress translation. In contrast, hyperphosphorylated form dissociates from EIF4E, allowing interaction…
25	4ET_HUMAN	-0.00149857	0.0397847	0.201796	Q9NRA8	Eukaryotic translation initiation factor 4E transporter (4E-T) (eIF4E transporter) (Eukaryotic translation initiation factor 4E nuclear import factor 1)	EIF4ENIF1	EIF4ENIF1	985	cytoplasm [GO:0005737]; cytosol [GO:0005829]; intracellular membrane-bounded organelle [GO:0043231]; membrane [GO:0016020]; nuclear speck [GO:0016607]; nucleus [GO:0005634]; P-body [GO:0000932]; PML body [GO:0016605]	gene silencing by RNA [GO:0031047]; mRNA stabilization [GO:0048255]; negative regulation of deadenylation-dependent decapping of nuclear-transcribed mRNA [GO:0106289]; negative regulation of neuron differentiation [GO:0045665]; negative regulation of translation [GO:0017148]; P-body assembly [GO:0033962]; positive regulation of miRNA mediated inhibition of translation [GO:1905618]; positive regul…	kinase binding [GO:0019900]; mRNA binding [GO:0003729]; nuclear export signal receptor activity [GO:0005049]; RNA binding [GO:0003723]	Cytoplasm, P-body {ECO:0000269|PubMed:16157702, ECO:0000269|PubMed:22966201, ECO:0000269|PubMed:23991149, ECO:0000269|PubMed:24335285, ECO:0000269|PubMed:32354837}. Cytoplasm {ECO:0000269|PubMed:10856257, ECO:0000269|PubMed:22090346, ECO:0000269|PubMed:28216671}. Nucleus {ECO:0000269|PubMed:10856257, ECO:0000269|PubMed:22090346, ECO:0000269|PubMed:28216671}. Nucleus, PML body {ECO:0000269|PubMed:…	EIF4E-binding protein that regulates translation and stability of mRNAs in processing bodies (P-bodies) (PubMed:16157702, PubMed:24335285, PubMed:27342281, PubMed:32354837). Plays a key role in P-bodies to coordinate the storage of translationally inactive mRNAs in the cytoplasm and prevent their degradation (PubMed:24335285, PubMed:32354837). Acts as a binding platform for multiple RNA-binding p…
26	4F2_HUMAN	-0.000159815	0.896201	0.960009	P08195	4F2 cell-surface antigen heavy chain (4F2hc) (4F2 heavy chain antigen) (Lymphocyte activation antigen 4F2 large subunit) (Solute carrier family 3 member 2) (CD antigen CD98)	SLC3A2 MDU1	SLC3A2	630	amino acid transport complex [GO:1990184]; apical plasma membrane [GO:0016324]; basal plasma membrane [GO:0009925]; basolateral plasma membrane [GO:0016323]; cell junction [GO:0030054]; cell surface [GO:0009986]; cytosol [GO:0005829]; extracellular exosome [GO:0070062]; integral component of membrane [GO:0016021]; lysosomal membrane [GO:0005765]; melanosome [GO:0042470]; membrane [GO:0016020]; nu…	amino acid transport [GO:0006865]; calcium ion transport [GO:0006816]; carbohydrate metabolic process [GO:0005975]; L-alanine import across plasma membrane [GO:1904273]; L-alpha-amino acid transmembrane transport [GO:1902475]; leucine import across plasma membrane [GO:0098713]; leukocyte migration [GO:0050900]; L-leucine import across plasma membrane [GO:1903801]; phenylalanine transport [GO:0015…	aromatic amino acid transmembrane transporter activity [GO:0015173]; cadherin binding [GO:0045296]; calcium:sodium antiporter activity [GO:0005432]; catalytic activity [GO:0003824]; double-stranded RNA binding [GO:0003725]; L-alanine transmembrane transporter activity [GO:0015180]; L-leucine transmembrane transporter activity [GO:0015190]; neutral amino acid transmembrane transporter activity [GO…	Apical cell membrane {ECO:0000269|PubMed:11742812}. Cell membrane {ECO:0000269|PubMed:10391915, ECO:0000269|PubMed:10574970, ECO:0000269|PubMed:11311135, ECO:0000269|PubMed:11389679, ECO:0000269|PubMed:11557028, ECO:0000269|PubMed:11564694, ECO:0000269|PubMed:12117417, ECO:0000269|PubMed:12225859, ECO:0000269|PubMed:15769744, ECO:0000269|PubMed:16496379, ECO:0000269|PubMed:25998567, ECO:0000269|P…	Component of several heterodimeric amino acid transporter complexes (PubMed:11557028, PubMed:9829974, PubMed:9751058, PubMed:10391915, PubMed:10574970, PubMed:11311135). The precise substrate specificity depends on the other subunit in the heterodimer (PubMed:9829974, PubMed:9751058, PubMed:10391915, PubMed:10574970, PubMed:30867591, PubMed:10903140). The heterodimer with SLC3A2 functions as sodi…
27	5NT3A_HUMAN	-0.000574858	0.289419	0.559032	Q9H0P0	Cytosolic 5'-nucleotidase 3A (EC 3.1.3.5) (7-methylguanosine phosphate-specific 5'-nucleotidase) (7-methylguanosine nucleotidase) (EC 3.1.3.91) (Cytosolic 5'-nucleotidase 3) (Cytosolic 5'-nucleotidase III) (cN-III) (Pyrimidine 5'-nucleotidase 1) (P5'N-1) (P5N-1) (PN-I) (Uridine 5'-monophosphate hydrolase 1) (p36)	NT5C3A NT5C3 P5N1 UMPH1 HSPC233	NT5C3A	336	cytoplasm [GO:0005737]; cytosol [GO:0005829]; endoplasmic reticulum [GO:0005783]	defense response to virus [GO:0051607]; nucleotide metabolic process [GO:0009117]; pyrimidine nucleoside catabolic process [GO:0046135]; pyrimidine nucleoside metabolic process [GO:0006213]	5'-nucleotidase activity [GO:0008253]; magnesium ion binding [GO:0000287]; nucleotide binding [GO:0000166]; phosphatase activity [GO:0016791]; tRNA 2'-phosphotransferase activity [GO:0000215]	Cytoplasm {ECO:0000305}.; [Isoform 2]: Endoplasmic reticulum.	Nucleotidase which shows specific activity towards cytidine monophosphate (CMP) and 7-methylguanosine monophosphate (m(7)GMP) (PubMed:24603684). CMP seems to be the preferred substrate (PubMed:15968458). {ECO:0000269|PubMed:15968458, ECO:0000269|PubMed:24603684}.
28	5NT3B_HUMAN	-0.000423819	0.469568	0.71363	Q969T7	7-methylguanosine phosphate-specific 5'-nucleotidase (7-methylguanosine nucleotidase) (EC 3.1.3.91) (Cytosolic 5'-nucleotidase 3B) (Cytosolic 5'-nucleotidase III-like protein) (cN-III-like protein) (EC 3.1.3.5) (N(7)-methylguanylate 5'-phosphatase)	NT5C3B NT5C3L	NT5C3B	300	cytoplasm [GO:0005737]; cytosol [GO:0005829]	exonucleolytic catabolism of deadenylated mRNA [GO:0043928]; nucleotide metabolic process [GO:0009117]	5'-nucleotidase activity [GO:0008253]; magnesium ion binding [GO:0000287]; nucleotide binding [GO:0000166]; phosphatase activity [GO:0016791]	Cytoplasm {ECO:0000305}.	Specifically hydrolyzes 7-methylguanosine monophosphate (m(7)GMP) to 7-methylguanosine and inorganic phosphate (PubMed:23223233, PubMed:24603684). The specific activity for m(7)GMP may protect cells against undesired salvage of m(7)GMP and its incorporation into nucleic acids (PubMed:23223233). Also has weak activity for CMP (PubMed:23223233, PubMed:24603684). UMP and purine nucleotides are poor …
29	5NTC_HUMAN	0.000212695	0.684371	0.852089	P49902	Cytosolic purine 5'-nucleotidase (EC 3.1.3.5) (Cytosolic 5'-nucleotidase II)	NT5C2 NT5B NT5CP PNT5	NT5C2	561	cytosol [GO:0005829]	adenosine metabolic process [GO:0046085]; drug metabolic process [GO:0017144]; IMP metabolic process [GO:0046040]; purine nucleotide catabolic process [GO:0006195]	5'-nucleotidase activity [GO:0008253]; metal ion binding [GO:0046872]; nucleotide binding [GO:0000166]	Cytoplasm.	May have a critical role in the maintenance of a constant composition of intracellular purine/pyrimidine nucleotides in cooperation with other nucleotidases. Preferentially hydrolyzes inosine 5'-monophosphate (IMP) and other purine nucleotides.
30	5NTD_HUMAN	0.00207962	0.0679443	0.261559	P21589	5'-nucleotidase (5'-NT) (EC 3.1.3.5) (Ecto-5'-nucleotidase) (CD antigen CD73)	NT5E NT5 NTE	NT5E	574	anchored component of membrane [GO:0031225]; cell surface [GO:0009986]; cytosol [GO:0005829]; extracellular exosome [GO:0070062]; membrane [GO:0016020]; nucleoplasm [GO:0005654]; plasma membrane [GO:0005886]	adenosine biosynthetic process [GO:0046086]; AMP catabolic process [GO:0006196]; DNA metabolic process [GO:0006259]; leukocyte cell-cell adhesion [GO:0007159]; NAD metabolic process [GO:0019674]; negative regulation of inflammatory response [GO:0050728]; purine nucleotide catabolic process [GO:0006195]; pyrimidine nucleoside catabolic process [GO:0046135]	5'-nucleotidase activity [GO:0008253]; metal ion binding [GO:0046872]; nucleotide binding [GO:0000166]	Cell membrane; Lipid-anchor, GPI-anchor.	Hydrolyzes extracellular nucleotides into membrane permeable nucleosides. Exhibits AMP-, NAD-, and NMN-nucleosidase activities. {ECO:0000269|PubMed:21933152}.
31	6PGD_HUMAN	9.68e-05	0.897561	0.960366	P52209	6-phosphogluconate dehydrogenase, decarboxylating (EC 1.1.1.44)	PGD PGDH	PGD	483	cytosol [GO:0005829]; extracellular exosome [GO:0070062]; nucleus [GO:0005634]	D-gluconate catabolic process [GO:0046177]; oxidation-reduction process [GO:0055114]; pentose biosynthetic process [GO:0019322]; pentose-phosphate shunt [GO:0006098]; pentose-phosphate shunt, oxidative branch [GO:0009051]	NADP binding [GO:0050661]; phosphogluconate dehydrogenase (decarboxylating) activity [GO:0004616]	Cytoplasm {ECO:0000250}.	Catalyzes the oxidative decarboxylation of 6-phosphogluconate to ribulose 5-phosphate and CO(2), with concomitant reduction of NADP to NADPH. {ECO:0000250}.
32	6PGL_HUMAN	0.00132734	0.0243684	0.15899	O95336	6-phosphogluconolactonase (6PGL) (EC 3.1.1.31)	PGLS	PGLS	258	cytoplasm [GO:0005737]; cytosol [GO:0005829]; extracellular exosome [GO:0070062]	carbohydrate metabolic process [GO:0005975]; pentose-phosphate shunt [GO:0006098]; pentose-phosphate shunt, oxidative branch [GO:0009051]	6-phosphogluconolactonase activity [GO:0017057]	Cytoplasm {ECO:0000250}.	Hydrolysis of 6-phosphogluconolactone to 6-phosphogluconate.
33	8ODP_HUMAN	-0.0035544	0.00329059	0.0692432	P36639	7,8-dihydro-8-oxoguanine triphosphatase (EC 3.6.1.55) (2-hydroxy-dATP diphosphatase) (EC 3.6.1.56) (8-oxo-dGTPase) (Nucleoside diphosphate-linked moiety X motif 1) (Nudix motif 1)	NUDT1 MTH1	NUDT1	197	acrosomal vesicle [GO:0001669]; cytoplasm [GO:0005737]; cytosol [GO:0005829]; extracellular space [GO:0005615]; mitochondrial matrix [GO:0005759]; mitochondrion [GO:0005739]; nuclear membrane [GO:0031965]; nucleus [GO:0005634]; plasma membrane [GO:0005886]	aging [GO:0007568]; dATP catabolic process [GO:0046061]; dGTP catabolic process [GO:0006203]; DNA protection [GO:0042262]; DNA repair [GO:0006281]; male gonad development [GO:0008584]; nucleobase-containing small molecule catabolic process [GO:0034656]; purine nucleotide catabolic process [GO:0006195]; response to cadmium ion [GO:0046686]; response to oxidative stress [GO:0006979]	8-oxo-7,8-dihydrodeoxyguanosine triphosphate pyrophosphatase activity [GO:0035539]; 8-oxo-7,8-dihydroguanosine triphosphate pyrophosphatase activity [GO:0008413]; ATP diphosphatase activity [GO:0047693]; dATP pyrophosphohydrolase activity [GO:0008828]; GTPase activity [GO:0003924]; GTP diphosphatase activity [GO:0036219]; metal ion binding [GO:0046872]; snoRNA binding [GO:0030515]	[Isoform p18]: Cytoplasm, cytosol {ECO:0000269|PubMed:12857738, ECO:0000269|PubMed:16607562, ECO:0000269|PubMed:7782328}. Mitochondrion matrix {ECO:0000269|PubMed:7782328, ECO:0000305|PubMed:12857738, ECO:0000305|PubMed:16607562}. Nucleus {ECO:0000269|PubMed:12857738, ECO:0000269|PubMed:7782328}. Note=Mostly present in cytosol (PubMed:7782328). A minor proportion is mitochondrial (PubMed:7782328)…	Antimutagenic (PubMed:8226881, PubMed:7713500, PubMed:10608900). Plays a redundant role in sanitizing oxidized nucleotide pools, such as 8-oxo-dGTP pools (PubMed:28679043). Acts as a sanitizing enzyme for oxidized nucleotide pools, thus suppressing cell dysfunction and death induced by oxidative stress (PubMed:12857738, PubMed:24695224, PubMed:24695225). Hydrolyzes 8-oxo-dGTP, 8-oxo-dATP and 2-OH…
34	A0A096LP55	0.000568178	0.627114	0.818657	A0A096LP55	Cytochrome b-c1 complex subunit 6-like, mitochondrial	UQCRHL	UQCRHL	91	mitochondrial respiratory chain complex III [GO:0005750]	aerobic respiration [GO:0009060]; mitochondrial electron transport, ubiquinol to cytochrome c [GO:0006122]	ubiquinol-cytochrome-c reductase activity [GO:0008121]	Mitochondrion inner membrane {ECO:0000250|UniProtKB:P00127}.	May be a component of the ubiquinol-cytochrome c reductase complex (complex III or cytochrome b-c1 complex), which is part of the mitochondrial respiratory chain. This protein may mediate formation of the complex between cytochromes c and c1. {ECO:0000250|UniProtKB:P00127}.
35	A0AV96	0.00321874	0.0103129	0.107565	A0AV96	RNA-binding protein 47 (RNA-binding motif protein 47)	RBM47	RBM47	593	nucleus [GO:0005634]	cytidine to uridine editing [GO:0016554]; hematopoietic progenitor cell differentiation [GO:0002244]	mRNA binding [GO:0003729]; RNA binding [GO:0003723]	Nucleus {ECO:0000250}.
36	A0AVI4	-0.000186446	0.843692	0.934854	A0AVI4	E3 ubiquitin-protein ligase TM129 (EC 2.3.2.27) (RING-type E3 ubiquitin transferase TM129)	TMEM129	TMEM129	362	endoplasmic reticulum [GO:0005783]; endoplasmic reticulum membrane [GO:0005789]; integral component of membrane [GO:0016021]	protein polyubiquitination [GO:0000209]; protein ubiquitination [GO:0016567]; response to unfolded protein [GO:0006986]; retrograde protein transport, ER to cytosol [GO:0030970]; ubiquitin-dependent ERAD pathway [GO:0030433]	metal ion binding [GO:0046872]; ubiquitin protein ligase activity [GO:0061630]	Endoplasmic reticulum membrane {ECO:0000269|PubMed:24807418}; Multi-pass membrane protein {ECO:0000269|PubMed:24807418}.	E3 ubiquitin-protein ligase involved in ER-associated protein degradation, preferentially associates with the E2 enzyme UBE2J2. Exploited by viral US11 proteins to mediate HLA class I proteins degradation. {ECO:0000269|PubMed:24807418}.
37	A0AVT1	0.000676682	0.0751677	0.27665	A0AVT1	Ubiquitin-like modifier-activating enzyme 6 (Ubiquitin-activating enzyme 6) (EC 6.2.1.45) (Monocyte protein 4) (MOP-4) (Ubiquitin-activating enzyme E1-like protein 2) (E1-L2)	UBA6 MOP4 UBE1L2	UBA6	1052	cytoplasm [GO:0005737]; cytosol [GO:0005829]; nucleus [GO:0005634]	amygdala development [GO:0021764]; cellular response to DNA damage stimulus [GO:0006974]; dendritic spine development [GO:0060996]; hippocampus development [GO:0021766]; learning [GO:0007612]; locomotory behavior [GO:0007626]; protein modification by small protein conjugation [GO:0032446]; protein ubiquitination [GO:0016567]; ubiquitin-dependent protein catabolic process [GO:0006511]	ATP binding [GO:0005524]; FAT10 activating enzyme activity [GO:0019780]; ubiquitin activating enzyme activity [GO:0004839]		Activates ubiquitin by first adenylating its C-terminal glycine residue with ATP, and thereafter linking this residue to the side chain of a cysteine residue in E1, yielding a ubiquitin-E1 thioester and free AMP. Specific for ubiquitin, does not activate ubiquitin-like peptides. Differs from UBE1 in its specificity for substrate E2 charging. Does not charge cell cycle E2s, such as CDC34. Essentia…
38	A16A1_HUMAN	-0.000281748	0.580079	0.790629	Q8IZ83	Aldehyde dehydrogenase family 16 member A1	ALDH16A1	ALDH16A1	802	membrane [GO:0016020]		oxidoreductase activity, acting on the aldehyde or oxo group of donors, NAD or NADP as acceptor [GO:0016620]
39	A16L1_HUMAN	0.000760799	0.0216129	0.149688	Q676U5	Autophagy-related protein 16-1 (APG16-like 1)	ATG16L1 APG16L UNQ9393/PRO34307	ATG16L1	607	autophagosome [GO:0005776]; autophagosome membrane [GO:0000421]; axoneme [GO:0005930]; cytosol [GO:0005829]; phagophore assembly site membrane [GO:0034045]	autophagosome assembly [GO:0000045]; macroautophagy [GO:0016236]; negative stranded viral RNA replication [GO:0039689]; protein transport [GO:0015031]	GTPase binding [GO:0051020]; identical protein binding [GO:0042802]; ubiquitin-like protein transferase activity [GO:0019787]	Cytoplasm {ECO:0000269|PubMed:23392225}. Preautophagosomal structure membrane {ECO:0000269|PubMed:20639872, ECO:0000269|PubMed:23392225}; Peripheral membrane protein {ECO:0000250}. Note=Recruited to omegasomes membranes by WIPI2. Omegasomes are endoplasmic reticulum connected strutures at the origin of preautophagosomal structures. Localized to preautophagosomal structure (PAS) where it is involv…	Plays an essential role in autophagy: interacts with ATG12-ATG5 to mediate the conjugation of phosphatidylethanolamine (PE) to LC3 (MAP1LC3A, MAP1LC3B or MAP1LC3C), to produce a membrane-bound activated form of LC3 named LC3-II. Thereby, controls the elongation of the nascent autophagosomal membrane (PubMed:24553140, PubMed:23376921, PubMed:24954904, PubMed:27273576, PubMed:23392225). Regulates m…
40	A1A4S6	0.000584145	0.222787	0.48632	A1A4S6	Rho GTPase-activating protein 10 (GTPase regulator associated with focal adhesion kinase 2) (Graf-related protein 2) (Rho-type GTPase-activating protein 10)	ARHGAP10 GRAF2	ARHGAP10	786	cytosol [GO:0005829]; perinuclear region of cytoplasm [GO:0048471]; plasma membrane [GO:0005886]	cytoskeleton organization [GO:0007010]; negative regulation of apoptotic process [GO:0043066]; regulation of small GTPase mediated signal transduction [GO:0051056]; signal transduction [GO:0007165]	GTPase activator activity [GO:0005096]	Cytoplasm {ECO:0000250}. Cytoplasm, perinuclear region {ECO:0000250}. Cell membrane {ECO:0000250}. Note=Association to cell membrane is dependent on PH domain. {ECO:0000250}.	GTPase activator for the small GTPases RhoA and Cdc42 by converting them to an inactive GDP-bound state. Essential for PTKB2 regulation of cytoskeletal organization via Rho family GTPases. Inhibits PAK2 proteolytic fragment PAK-2p34 kinase activity and changes its localization from the nucleus to the perinuclear region. Stabilizes PAK-2p34 thereby increasing stimulation of cell death (By similari…
41	A1KZ92	0.000930631	0.293186	0.563977	A1KZ92	Peroxidasin-like protein (EC 1.11.1.7) (Cardiac peroxidase) (Vascular peroxidase 2) (polysomal ribonuclease 1) (PRM1)	PXDNL VPO2	PXDNL	1463	cytoplasm [GO:0005737]; extracellular space [GO:0005615]	hydrogen peroxide catabolic process [GO:0042744]; oxidation-reduction process [GO:0055114]; response to oxidative stress [GO:0006979]	endonuclease activity [GO:0004519]; heme binding [GO:0020037]; metal ion binding [GO:0046872]; peroxidase activity [GO:0004601]	Secreted {ECO:0000305}.; [Isoform PMR1]: Cytoplasm. Note=Associates with polysomes.	[Isoform PMR1]: Endonuclease selectively degrading some target mRNAs while they are engaged by translating ribosomes, among which albumin and beta-globin mRNAs. {ECO:0000269|PubMed:22543864}.
42	A2AP_HUMAN	-0.0097425	0.0621686	0.250837	P08697	Alpha-2-antiplasmin (Alpha-2-AP) (Alpha-2-plasmin inhibitor) (Alpha-2-PI) (Serpin F2)	SERPINF2 AAP PLI	SERPINF2	491	blood microparticle [GO:0072562]; cell surface [GO:0009986]; collagen-containing extracellular matrix [GO:0062023]; extracellular exosome [GO:0070062]; extracellular region [GO:0005576]; extracellular space [GO:0005615]; fibrinogen complex [GO:0005577]; platelet alpha granule lumen [GO:0031093]	acute-phase response [GO:0006953]; blood vessel morphogenesis [GO:0048514]; collagen fibril organization [GO:0030199]; fibrinolysis [GO:0042730]; negative regulation of endopeptidase activity [GO:0010951]; negative regulation of fibrinolysis [GO:0051918]; negative regulation of plasminogen activation [GO:0010757]; platelet degranulation [GO:0002576]; positive regulation of cell-cell adhesion medi…	endopeptidase inhibitor activity [GO:0004866]; protease binding [GO:0002020]; protein homodimerization activity [GO:0042803]; serine-type endopeptidase inhibitor activity [GO:0004867]	Secreted.	Serine protease inhibitor. The major targets of this inhibitor are plasmin and trypsin, but it also inactivates matriptase-3/TMPRSS7 and chymotrypsin. {ECO:0000269|PubMed:15853774}.
43	A2MG_HUMAN	-0.00382773	0.101705	0.325757	P01023	Alpha-2-macroglobulin (Alpha-2-M) (C3 and PZP-like alpha-2-macroglobulin domain-containing protein 5)	A2M CPAMD5 FWP007	A2M	1474	blood microparticle [GO:0072562]; collagen-containing extracellular matrix [GO:0062023]; cytosol [GO:0005829]; extracellular exosome [GO:0070062]; extracellular region [GO:0005576]; extracellular space [GO:0005615]; platelet alpha granule lumen [GO:0031093]	blood coagulation, intrinsic pathway [GO:0007597]; extracellular matrix disassembly [GO:0022617]; negative regulation of complement activation, lectin pathway [GO:0001869]; platelet degranulation [GO:0002576]; regulation of small GTPase mediated signal transduction [GO:0051056]; stem cell differentiation [GO:0048863]	calcium-dependent protein binding [GO:0048306]; endopeptidase inhibitor activity [GO:0004866]; enzyme binding [GO:0019899]; growth factor binding [GO:0019838]; interleukin-1 binding [GO:0019966]; interleukin-8 binding [GO:0019959]; protease binding [GO:0002020]; serine-type endopeptidase inhibitor activity [GO:0004867]; signaling receptor binding [GO:0005102]; tumor necrosis factor binding [GO:00…	Secreted {ECO:0000269|PubMed:6203908}.	Is able to inhibit all four classes of proteinases by a unique 'trapping' mechanism. This protein has a peptide stretch, called the 'bait region' which contains specific cleavage sites for different proteinases. When a proteinase cleaves the bait region, a conformational change is induced in the protein which traps the proteinase. The entrapped enzyme remains active against low molecular weight s…
44	A2RU49	0.00328621	0.214171	0.478251	A2RU49	Hydroxylysine kinase (5-hydroxy-L-lysine kinase) (EC 2.7.1.81) (Aminoglycoside phosphotransferase domain-containing protein 1)	HYKK AGPHD1	HYKK	373	mitochondrial matrix [GO:0005759]	lysine catabolic process [GO:0006554]	amino acid kinase activity [GO:0019202]; hydroxylysine kinase activity [GO:0047992]	Cytoplasm {ECO:0000305}.	Catalyzes the GTP-dependent phosphorylation of 5-hydroxy-L-lysine. {ECO:0000269|PubMed:22241472}.
45	A4_HUMAN	8.2e-05	0.920234	0.968902	P05067	Amyloid-beta precursor protein (APP) (ABPP) (APPI) (Alzheimer disease amyloid protein) (Amyloid precursor protein) (Amyloid-beta A4 protein) (Cerebral vascular amyloid peptide) (CVAP) (PreA4) (Protease nexin-II) (PN-II) [Cleaved into: N-APP; Soluble APP-alpha (S-APP-alpha); Soluble APP-beta (S-APP-beta); C99 (Beta-secretase C-terminal fragment) (Beta-CTF); Amyloid-beta protein 42 (Abeta42) (Beta-…	APP A4 AD1	APP	770	amyloid-beta complex [GO:0106003]; apical part of cell [GO:0045177]; astrocyte projection [GO:0097449]; axon [GO:0030424]; cell-cell junction [GO:0005911]; cell surface [GO:0009986]; ciliary rootlet [GO:0035253]; clathrin-coated pit [GO:0005905]; COPII-coated ER to Golgi transport vesicle [GO:0030134]; cytoplasm [GO:0005737]; cytosol [GO:0005829]; dendritic shaft [GO:0043198]; dendritic spine [GO…	activation of MAPK activity [GO:0000187]; activation of MAPKKK activity [GO:0000185]; adenylate cyclase-activating G protein-coupled receptor signaling pathway [GO:0007189]; adenylate cyclase-inhibiting G protein-coupled receptor signaling pathway [GO:0007193]; adult locomotory behavior [GO:0008344]; amyloid fibril formation [GO:1990000]; antibacterial humoral response [GO:0019731]; antifungal hu…	acetylcholine receptor activator activity [GO:0030549]; acetylcholine receptor binding [GO:0033130]; amylin binding [GO:0097645]; apolipoprotein binding [GO:0034185]; chaperone binding [GO:0051087]; chemoattractant activity [GO:0042056]; chromatin binding [GO:0003682]; DNA binding [GO:0003677]; enzyme binding [GO:0019899]; ephrin receptor binding [GO:0046875]; frizzled binding [GO:0005109]; G pro…	Cell membrane {ECO:0000269|PubMed:10383380, ECO:0000269|PubMed:20580937, ECO:0000269|PubMed:2649245, ECO:0000305|PubMed:25122912}; Single-pass type I membrane protein {ECO:0000269|PubMed:30630874, ECO:0000305|PubMed:10383380, ECO:0000305|PubMed:25122912}. Membrane {ECO:0000269|PubMed:2900137, ECO:0000305|PubMed:22584060}; Single-pass type I membrane protein {ECO:0000269|PubMed:2900137, ECO:000026…	Functions as a cell surface receptor and performs physiological functions on the surface of neurons relevant to neurite growth, neuronal adhesion and axonogenesis. Interaction between APP molecules on neighboring cells promotes synaptogenesis (PubMed:25122912). Involved in cell mobility and transcription regulation through protein-protein interactions. Can promote transcription activation through…
46	A4D1S5	0.00175671	0.250737	0.517473	A4D1S5	Ras-related protein Rab-19	RAB19 RAB19B	RAB19	217	endomembrane system [GO:0012505]; extracellular exosome [GO:0070062]; plasma membrane [GO:0005886]	autophagosome assembly [GO:0000045]; intracellular protein transport [GO:0006886]	GTPase activity [GO:0003924]; GTP binding [GO:0005525]	Cell membrane {ECO:0000305}; Lipid-anchor {ECO:0000305}; Cytoplasmic side {ECO:0000305}.
47	A4GAT_HUMAN	-0.00270736	0.14391	0.388823	Q9NPC4	Lactosylceramide 4-alpha-galactosyltransferase (EC 2.4.1.228) (Alpha-1,4-N-acetylglucosaminyltransferase) (Alpha-1,4-galactosyltransferase) (Alpha4Gal-T1) (CD77 synthase) (Globotriaosylceramide synthase) (Gb3 synthase) (P1/Pk synthase) (UDP-galactose:beta-D-galactosyl-beta1-R 4-alpha-D-galactosyltransferase)	A4GALT A14GALT A4GALT1	A4GALT	353	integral component of Golgi membrane [GO:0030173]; membrane [GO:0016020]	globoside biosynthetic process [GO:0001576]; glycosphingolipid biosynthetic process [GO:0006688]; plasma membrane organization [GO:0007009]	galactosyltransferase activity [GO:0008378]; lactosylceramide 4-alpha-galactosyltransferase activity [GO:0050512]; toxic substance binding [GO:0015643]; transferase activity, transferring hexosyl groups [GO:0016758]	Golgi apparatus membrane {ECO:0000305}; Single-pass type II membrane protein {ECO:0000305}.	Catalyzes the transfer of galactose from UDP-alpha-D-galactose to lactosylceramide/beta-D-galactosyl-(1->4)-beta-D-glucosyl-(1<->1)-ceramide(d18:1(4E)) to produce globotriaosylceramide/globoside Gb3Cer (d18:1(4E)) (PubMed:10748143). Also able to transfer galactose to galactosylceramide/beta-D-Gal-(1<->1')-Cer (PubMed:10748143). Globoside Gb3Cer is a glycosphingolipid of the globo serie, one of th…
48	A4QPH2	0.000608563	0.630931	0.820907	A4QPH2	Putative phosphatidylinositol 4-kinase alpha-like protein P2	PI4KAP2	PI4KAP2	592	cytoplasm [GO:0005737]; membrane [GO:0016020]; plasma membrane [GO:0005886]	phosphatidylinositol-mediated signaling [GO:0048015]; phosphatidylinositol phosphorylation [GO:0046854]	1-phosphatidylinositol 4-kinase activity [GO:0004430]; phosphatidylinositol kinase activity [GO:0052742]
49	A6NI28	0.00360073	0.278308	0.548572	A6NI28	Rho GTPase-activating protein 42 (Rho GTPase-activating protein 10-like) (Rho-type GTPase-activating protein 42)	ARHGAP42 GRAF3 TMEM133	ARHGAP42	874		activation of GTPase activity [GO:0090630]; negative regulation of Rho protein signal transduction [GO:0035024]; negative regulation of systemic arterial blood pressure [GO:0003085]; negative regulation of vascular associated smooth muscle contraction [GO:1904694]; signal transduction [GO:0007165]	GTPase activator activity [GO:0005096]		May influence blood pressure by functioning as a GTPase-activating protein for RHOA in vascular smooth muscle. {ECO:0000269|PubMed:24335996}.
50	A6NIJ9	0.000854745	0.622241	0.815714	A6NIJ9	Olfactory receptor 6C70	OR6C70	OR6C70	312	integral component of membrane [GO:0016021]; plasma membrane [GO:0005886]		G protein-coupled receptor activity [GO:0004930]; olfactory receptor activity [GO:0004984]	Cell membrane; Multi-pass membrane protein.	Odorant receptor. {ECO:0000305}.
51	A6NIY4	0.00347839	0.503545	0.73856	A6NIY4	Speedy protein E5	SPDYE5	SPDYE5	402			protein kinase binding [GO:0019901]
52	A6NNM3	6.06e-05	0.976159	0.990363	A6NNM3	RIMS-binding protein 3B (RIM-BP3.B) (RIMS-binding protein 3.2) (RIM-BP3.2)	RIMBP3B	RIMBP3B	1639	cytoplasm [GO:0005737]; cytoskeleton [GO:0005856]; nucleus [GO:0005634]; synapse [GO:0045202]	fertilization [GO:0009566]; spermatid development [GO:0007286]	benzodiazepine receptor binding [GO:0030156]	Cytoplasm, cytoskeleton {ECO:0000250|UniProtKB:Q3V0F0}.	Probable component of the manchette, a microtubule-based structure which plays a key role in sperm head morphogenesis during late stages of sperm development. {ECO:0000250|UniProtKB:Q3V0F0}.
53	A7KAX9	-0.00144059	0.15174	0.399128	A7KAX9	Rho GTPase-activating protein 32 (Brain-specific Rho GTPase-activating protein) (GAB-associated Cdc42/Rac GTPase-activating protein) (GC-GAP) (GTPase regulator interacting with TrkA) (Rho-type GTPase-activating protein 32) (Rho/Cdc42/Rac GTPase-activating protein RICS) (RhoGAP involved in the beta-catenin-N-cadherin and NMDA receptor signaling) (p200RhoGAP) (p250GAP)	ARHGAP32 GRIT KIAA0712 RICS	ARHGAP32	2087	actin cytoskeleton [GO:0015629]; cell cortex [GO:0005938]; cytosol [GO:0005829]; dendritic spine [GO:0043197]; endoplasmic reticulum membrane [GO:0005789]; endosome membrane [GO:0010008]; fibrillar center [GO:0001650]; Golgi apparatus [GO:0005794]; Golgi membrane [GO:0000139]; nucleoplasm [GO:0005654]; postsynaptic density [GO:0014069]	regulation of small GTPase mediated signal transduction [GO:0051056]; small GTPase mediated signal transduction [GO:0007264]	GTPase activator activity [GO:0005096]; phosphatidylinositol phosphate binding [GO:1901981]	Cell junction, synapse, postsynaptic density {ECO:0000250|UniProtKB:Q811P8}. Cell projection, dendritic spine {ECO:0000250|UniProtKB:Q811P8}. Cytoplasm, cell cortex {ECO:0000269|PubMed:12446789}. Endosome membrane {ECO:0000269|PubMed:17663722}. Golgi apparatus membrane {ECO:0000269|PubMed:17663722}. Endoplasmic reticulum membrane {ECO:0000250|UniProtKB:Q811P8}. Membrane {ECO:0000269|PubMed:176637…	GTPase-activating protein (GAP) promoting GTP hydrolysis on RHOA, CDC42 and RAC1 small GTPases. May be involved in the differentiation of neuronal cells during the formation of neurite extensions. Involved in NMDA receptor activity-dependent actin reorganization in dendritic spines. May mediate cross-talks between Ras- and Rho-regulated signaling pathways in cell growth regulation. Isoform 2 has …
54	A7L3B_HUMAN	0.00224499	0.0698267	0.266173	Q96GX2	Ataxin-7-like protein 3B	ATXN7L3B	ATXN7L3B	97	cytoplasm [GO:0005737]	regulation of gene expression [GO:0010468]		Cytoplasm {ECO:0000269|PubMed:27601583}.	By binding to ENY2, interferes with the nuclear functions of the deubiquitinase (DUB) module of the SAGA complex which consists of ENY2, ATXN7, ATXN7L3 and the histone deubiquitinating component USP22. Affects USP22 DUB activity toward histones indirectly by changing the subcellular distribution of ENY2 and altering ENY2 availability for ATXN7L3 interaction. Regulates H2B monoubiquitination (H2Bu…
55	A7XYQ1	-0.0105016	0.23247	0.496665	A7XYQ1	Sine oculis-binding protein homolog (Jackson circler protein 1)	SOBP JXC1	SOBP	873	nucleus [GO:0005634]	cochlea development [GO:0090102]; cognition [GO:0050890]; inner ear morphogenesis [GO:0042472]; locomotory behavior [GO:0007626]; sensory perception of sound [GO:0007605]	metal ion binding [GO:0046872]; SUMO polymer binding [GO:0032184]		Implicated in development of the cochlea. {ECO:0000250|UniProtKB:Q0P5V2}.
56	A9YTQ3	0.000909447	0.371868	0.637942	A9YTQ3	Aryl hydrocarbon receptor repressor (AhR repressor) (AhRR) (Class E basic helix-loop-helix protein 77) (bHLHe77)	AHRR BHLHE77 KIAA1234	AHRR	701	cytosol [GO:0005829]; nuclear chromatin [GO:0000790]; nucleoplasm [GO:0005654]; nucleus [GO:0005634]	negative regulation of transcription by RNA polymerase II [GO:0000122]; positive regulation of transcription by RNA polymerase II [GO:0045944]; xenobiotic metabolic process [GO:0006805]	DNA-binding transcription factor activity, RNA polymerase II-specific [GO:0000981]; nuclear receptor activity [GO:0004879]; protein dimerization activity [GO:0046983]; sequence-specific double-stranded DNA binding [GO:1990837]	Cytoplasm {ECO:0000269|PubMed:17980155}. Nucleus {ECO:0000255|PROSITE-ProRule:PRU00981, ECO:0000269|PubMed:17980155}. Note=Predominantly in the nuclear compartment. First cytoplasmic, translocates into the nuclear compartment upon interaction with ARNT in the cytoplasmic compartment.	Mediates dioxin toxicity and is involved in regulation of cell growth and differentiation. Represses the transcription activity of AHR by competing with this transcription factor for heterodimer formation with the ARNT and subsequently binding to the xenobiotic response element (XRE) sequence present in the promoter regulatory region of variety of genes. Represses CYP1A1 by binding the XRE sequen…
57	AAAS_HUMAN	-0.000432143	0.414468	0.67321	Q9NRG9	Aladin (Adracalin)	AAAS ADRACALA GL003	AAAS	546	centrosome [GO:0005813]; cytosol [GO:0005829]; host cell [GO:0043657]; membrane [GO:0016020]; mitotic spindle [GO:0072686]; nuclear envelope [GO:0005635]; nuclear membrane [GO:0031965]; nuclear pore [GO:0005643]; nucleoplasm [GO:0005654]; nucleus [GO:0005634]; spindle pole [GO:0000922]	fertilization [GO:0009566]; intracellular transport of virus [GO:0075733]; learning [GO:0007612]; microtubule bundle formation [GO:0001578]; mitotic spindle assembly [GO:0090307]; mRNA export from nucleus [GO:0006406]; nucleocytoplasmic transport [GO:0006913]; protein sumoylation [GO:0016925]; regulation of cellular response to heat [GO:1900034]; regulation of gene silencing by miRNA [GO:0060964]…		Nucleus, nuclear pore complex {ECO:0000269|PubMed:19782045}. Cytoplasm, cytoskeleton, spindle pole {ECO:0000269|PubMed:26246606}. Nucleus envelope {ECO:0000269|PubMed:27754849}. Note=In metaphase cells localizes within the spindle with some accumulation around spindle poles, with the highest concentration between the centrosome and metaphase plate (PubMed:26246606). The localization to the spindl…	Plays a role in the normal development of the peripheral and central nervous system (PubMed:11062474, PubMed:11159947, PubMed:16022285). Required for the correct localization of aurora kinase AURKA and the microtubule minus end-binding protein NUMA1 as well as a subset of AURKA targets which ensures proper spindle formation and timely chromosome alignment (PubMed:26246606). {ECO:0000269|PubMed:11…
58	AACS_HUMAN	-0.000754458	0.318165	0.587706	Q86V21	Acetoacetyl-CoA synthetase (EC 6.2.1.16) (Acyl-CoA synthetase family member 1) (Protein sur-5 homolog)	AACS ACSF1	AACS	672	cytosol [GO:0005829]	adipose tissue development [GO:0060612]; cellular response to cholesterol [GO:0071397]; cellular response to glucose stimulus [GO:0071333]; cellular response to testosterone stimulus [GO:0071394]; fatty acid metabolic process [GO:0006631]; ketone body biosynthetic process [GO:0046951]; liver development [GO:0001889]; positive regulation of insulin secretion [GO:0032024]; response to drug [GO:0042…	acetoacetate-CoA ligase activity [GO:0030729]; ATP binding [GO:0005524]; butyrate-CoA ligase activity [GO:0047760]	Cytoplasm, cytosol {ECO:0000250}.	Activates acetoacetate to acetoacetyl-CoA. May be involved in utilizing ketone body for the fatty acid-synthesis during adipose tissue development (By similarity). {ECO:0000250}.
59	AAGAB_HUMAN	0.000360432	0.574316	0.786574	Q6PD74	Alpha- and gamma-adaptin-binding protein p34	AAGAB	AAGAB	315	cytoplasm [GO:0005737]; cytosol [GO:0005829]; nuclear speck [GO:0016607]	protein transport [GO:0015031]		Cytoplasm, cytosol {ECO:0000269|PubMed:23000146, ECO:0000269|PubMed:23064416}.	May be involved in endocytic recycling of growth factor receptors such as EGFR. {ECO:0000269|PubMed:23064416}.
60	AAK1_HUMAN	-5e-05	0.863629	0.944503	Q2M2I8	AP2-associated protein kinase 1 (EC 2.7.11.1) (Adaptor-associated kinase 1)	AAK1 KIAA1048	AAK1	961	cell leading edge [GO:0031252]; clathrin-coated pit [GO:0005905]; clathrin-coated vesicle [GO:0030136]; cytoplasm [GO:0005737]; cytosol [GO:0005829]; extrinsic component of plasma membrane [GO:0019897]; terminal bouton [GO:0043195]	endocytosis [GO:0006897]; membrane organization [GO:0061024]; positive regulation of Notch signaling pathway [GO:0045747]; protein autophosphorylation [GO:0046777]; protein phosphorylation [GO:0006468]; protein stabilization [GO:0050821]; regulation of clathrin-dependent endocytosis [GO:2000369]; regulation of protein localization [GO:0032880]	AP-2 adaptor complex binding [GO:0035612]; ATP binding [GO:0005524]; Notch binding [GO:0005112]; protein serine/threonine kinase activity [GO:0004674]; protein serine kinase activity [GO:0106310]; protein threonine kinase activity [GO:0106311]	Cell membrane {ECO:0000250|UniProtKB:F1MH24}; Peripheral membrane protein {ECO:0000250|UniProtKB:F1MH24}. Membrane, clathrin-coated pit {ECO:0000269|PubMed:11877461}. Cell junction, synapse, presynapse {ECO:0000250|UniProtKB:P0C1X8}. Note=Active when found in clathrin-coated pits at the plasma membrane. In neuronal cells, enriched at presynaptic terminals. In non-neuronal cells, enriched at leadi…	Regulates clathrin-mediated endocytosis by phosphorylating the AP2M1/mu2 subunit of the adaptor protein complex 2 (AP-2) which ensures high affinity binding of AP-2 to cargo membrane proteins during the initial stages of endocytosis (PubMed:17494869, PubMed:11877457, PubMed:11877461, PubMed:12952931, PubMed:14617351, PubMed:25653444). Isoform 1 and isoform 2 display similar levels of kinase activ…
61	AAKB1_HUMAN	0.000661389	0.189383	0.448065	Q9Y478	5'-AMP-activated protein kinase subunit beta-1 (AMPK subunit beta-1) (AMPKb)	PRKAB1 AMPK	PRKAB1	270	cytoplasm [GO:0005737]; cytosol [GO:0005829]; nucleoplasm [GO:0005654]; nucleotide-activated protein kinase complex [GO:0031588]; nucleus [GO:0005634]	cell cycle arrest [GO:0007050]; fatty acid biosynthetic process [GO:0006633]; macroautophagy [GO:0016236]; nail development [GO:0035878]; positive regulation of cold-induced thermogenesis [GO:0120162]; positive regulation of gene expression [GO:0010628]; protein phosphorylation [GO:0006468]; regulation of catalytic activity [GO:0050790]; regulation of macroautophagy [GO:0016241]; regulation of si…	protein kinase activity [GO:0004672]; protein kinase binding [GO:0019901]		Non-catalytic subunit of AMP-activated protein kinase (AMPK), an energy sensor protein kinase that plays a key role in regulating cellular energy metabolism. In response to reduction of intracellular ATP levels, AMPK activates energy-producing pathways and inhibits energy-consuming processes: inhibits protein, carbohydrate and lipid biosynthesis, as well as cell growth and proliferation. AMPK act…
62	AAKB2_HUMAN	0.00239958	0.00567406	0.082063	O43741	5'-AMP-activated protein kinase subunit beta-2 (AMPK subunit beta-2)	PRKAB2	PRKAB2	272	cytoplasm [GO:0005737]; cytosol [GO:0005829]; nucleoplasm [GO:0005654]; nucleotide-activated protein kinase complex [GO:0031588]; nucleus [GO:0005634]	carnitine shuttle [GO:0006853]; cell cycle arrest [GO:0007050]; fatty acid biosynthetic process [GO:0006633]; macroautophagy [GO:0016236]; positive regulation of cold-induced thermogenesis [GO:0120162]; regulation of catalytic activity [GO:0050790]; regulation of fatty acid biosynthetic process [GO:0042304]; regulation of macroautophagy [GO:0016241]; regulation of signal transduction by p53 class…	AMP-activated protein kinase activity [GO:0004679]; identical protein binding [GO:0042802]; protein kinase binding [GO:0019901]		Non-catalytic subunit of AMP-activated protein kinase (AMPK), an energy sensor protein kinase that plays a key role in regulating cellular energy metabolism. In response to reduction of intracellular ATP levels, AMPK activates energy-producing pathways and inhibits energy-consuming processes: inhibits protein, carbohydrate and lipid biosynthesis, as well as cell growth and proliferation. AMPK act…
63	AAKG1_HUMAN	0.00200562	0.00475161	0.0784352	P54619	5'-AMP-activated protein kinase subunit gamma-1 (AMPK gamma1) (AMPK subunit gamma-1) (AMPKg)	PRKAG1	PRKAG1	331	cytoplasm [GO:0005737]; cytosol [GO:0005829]; membrane [GO:0016020]; nucleoplasm [GO:0005654]; nucleotide-activated protein kinase complex [GO:0031588]; nucleus [GO:0005634]	cell cycle arrest [GO:0007050]; cellular response to glucose starvation [GO:0042149]; fatty acid biosynthetic process [GO:0006633]; import into nucleus [GO:0051170]; macroautophagy [GO:0016236]; positive regulation of gene expression [GO:0010628]; positive regulation of protein kinase activity [GO:0045860]; protein phosphorylation [GO:0006468]; regulation of catalytic activity [GO:0050790]; regul…	ADP binding [GO:0043531]; AMP binding [GO:0016208]; ATP binding [GO:0005524]; cAMP-dependent protein kinase activity [GO:0004691]; cAMP-dependent protein kinase regulator activity [GO:0008603]; protein kinase activity [GO:0004672]; protein kinase binding [GO:0019901]; protein kinase regulator activity [GO:0019887]		AMP/ATP-binding subunit of AMP-activated protein kinase (AMPK), an energy sensor protein kinase that plays a key role in regulating cellular energy metabolism. In response to reduction of intracellular ATP levels, AMPK activates energy-producing pathways and inhibits energy-consuming processes: inhibits protein, carbohydrate and lipid biosynthesis, as well as cell growth and proliferation. AMPK a…
64	AAKG2_HUMAN	0.00185082	0.315552	0.585588	Q9UGJ0	5'-AMP-activated protein kinase subunit gamma-2 (AMPK gamma2) (AMPK subunit gamma-2) (H91620p)	PRKAG2	PRKAG2	569	cytoplasm [GO:0005737]; cytosol [GO:0005829]; extracellular space [GO:0005615]; nucleoplasm [GO:0005654]; nucleotide-activated protein kinase complex [GO:0031588]; nucleus [GO:0005634]	ATP biosynthetic process [GO:0006754]; carnitine shuttle [GO:0006853]; cell cycle arrest [GO:0007050]; cellular response to glucose starvation [GO:0042149]; fatty acid biosynthetic process [GO:0006633]; glycogen metabolic process [GO:0005977]; intracellular signal transduction [GO:0035556]; macroautophagy [GO:0016236]; negative regulation of protein kinase activity [GO:0006469]; positive regulati…	ADP binding [GO:0043531]; AMP-activated protein kinase activity [GO:0004679]; AMP binding [GO:0016208]; ATP binding [GO:0005524]; cAMP-dependent protein kinase inhibitor activity [GO:0004862]; cAMP-dependent protein kinase regulator activity [GO:0008603]; phosphorylase kinase regulator activity [GO:0008607]; protein kinase activator activity [GO:0030295]; protein kinase binding [GO:0019901]; prot…		AMP/ATP-binding subunit of AMP-activated protein kinase (AMPK), an energy sensor protein kinase that plays a key role in regulating cellular energy metabolism. In response to reduction of intracellular ATP levels, AMPK activates energy-producing pathways and inhibits energy-consuming processes: inhibits protein, carbohydrate and lipid biosynthesis, as well as cell growth and proliferation. AMPK a…
65	AAMP_HUMAN	-0.000804568	0.207168	0.469685	Q13685	Angio-associated migratory cell protein	AAMP	AAMP	434	cell surface [GO:0009986]; cytosol [GO:0005829]; intercellular bridge [GO:0045171]; microtubule cytoskeleton [GO:0015630]; plasma membrane [GO:0005886]	angiogenesis [GO:0001525]; cell differentiation [GO:0030154]; positive regulation of endothelial cell migration [GO:0010595]; smooth muscle cell migration [GO:0014909]	heparin binding [GO:0008201]	Cell membrane. Cytoplasm.	Plays a role in angiogenesis and cell migration. In smooth muscle cell migration, may act through the RhoA pathway. {ECO:0000269|PubMed:10329261, ECO:0000269|PubMed:18634987}.
66	AAPK1_HUMAN	0.000519532	0.347493	0.616877	Q13131	5'-AMP-activated protein kinase catalytic subunit alpha-1 (AMPK subunit alpha-1) (EC 2.7.11.1) (Acetyl-CoA carboxylase kinase) (ACACA kinase) (EC 2.7.11.27) (Hydroxymethylglutaryl-CoA reductase kinase) (HMGCR kinase) (EC 2.7.11.31) (Tau-protein kinase PRKAA1) (EC 2.7.11.26)	PRKAA1 AMPK1	PRKAA1	559	apical plasma membrane [GO:0016324]; axon [GO:0030424]; cytoplasm [GO:0005737]; cytosol [GO:0005829]; dendrite [GO:0030425]; neuronal cell body [GO:0043025]; nuclear speck [GO:0016607]; nucleoplasm [GO:0005654]; nucleotide-activated protein kinase complex [GO:0031588]; nucleus [GO:0005634]	activation of MAPK activity [GO:0000187]; bile acid and bile salt transport [GO:0015721]; bile acid signaling pathway [GO:0038183]; CAMKK-AMPK signaling cascade [GO:0061762]; cell cycle arrest [GO:0007050]; cellular response to calcium ion [GO:0071277]; cellular response to drug [GO:0035690]; cellular response to ethanol [GO:0071361]; cellular response to glucose starvation [GO:0042149]; cellular…	[acetyl-CoA carboxylase] kinase activity [GO:0050405]; [hydroxymethylglutaryl-CoA reductase (NADPH)] kinase activity [GO:0047322]; AMP-activated protein kinase activity [GO:0004679]; ATP binding [GO:0005524]; cAMP-dependent protein kinase activity [GO:0004691]; chromatin binding [GO:0003682]; histone serine kinase activity [GO:0035174]; metal ion binding [GO:0046872]; protein-containing complex b…	Cytoplasm {ECO:0000269|PubMed:15866171}. Nucleus {ECO:0000269|PubMed:15866171}. Note=In response to stress, recruited by p53/TP53 to specific promoters.	Catalytic subunit of AMP-activated protein kinase (AMPK), an energy sensor protein kinase that plays a key role in regulating cellular energy metabolism. In response to reduction of intracellular ATP levels, AMPK activates energy-producing pathways and inhibits energy-consuming processes: inhibits protein, carbohydrate and lipid biosynthesis, as well as cell growth and proliferation. AMPK acts vi…
67	AAR2_HUMAN	-0.000322427	0.418538	0.676306	Q9Y312	Protein AAR2 homolog (AAR2 splicing factor homolog)	AAR2 C20orf4 CGI-23 PRO0225	AAR2	384	spliceosomal complex [GO:0005681]; U5 snRNP [GO:0005682]	spliceosomal tri-snRNP complex assembly [GO:0000244]			Component of the U5 snRNP complex that is required for spliceosome assembly and for pre-mRNA splicing. {ECO:0000250|UniProtKB:P32357}.
68	AASD1_HUMAN	-0.000700424	0.253678	0.520999	Q9BTE6	Alanyl-tRNA editing protein Aarsd1 (Alanyl-tRNA synthetase domain-containing protein 1)	AARSD1	AARSD1	412	cytoplasm [GO:0005737]; nucleus [GO:0005634]	alanyl-tRNA aminoacylation [GO:0006419]; regulation of translational fidelity [GO:0006450]	alanine-tRNA ligase activity [GO:0004813]; ATP binding [GO:0005524]; metal ion binding [GO:0046872]; nucleic acid binding [GO:0003676]; Ser-tRNA(Ala) hydrolase activity [GO:0002196]	Cytoplasm {ECO:0000250}.	Functions in trans to edit the amino acid moiety from incorrectly charged tRNA(Ala). {ECO:0000250}.
69	AASS_HUMAN	0.00106523	0.270638	0.539831	Q9UDR5	Alpha-aminoadipic semialdehyde synthase, mitochondrial (LKR/SDH) [Includes: Lysine ketoglutarate reductase (LKR) (LOR) (EC 1.5.1.8); Saccharopine dehydrogenase (SDH) (EC 1.5.1.9)]	AASS	AASS	926	cytoplasm [GO:0005737]; cytosol [GO:0005829]; intracellular membrane-bounded organelle [GO:0043231]; mitochondrial matrix [GO:0005759]; mitochondrion [GO:0005739]; nucleus [GO:0005634]	L-lysine catabolic process to acetyl-CoA via saccharopine [GO:0033512]; lysine biosynthetic process via aminoadipic acid [GO:0019878]; lysine catabolic process [GO:0006554]; negative regulation of histone methylation [GO:0031061]; negative regulation of transcription by RNA polymerase II [GO:0000122]	histone binding [GO:0042393]; saccharopine dehydrogenase (NAD+, L-glutamate-forming) activity [GO:0047131]; saccharopine dehydrogenase (NAD+, L-lysine-forming) activity [GO:0004754]; saccharopine dehydrogenase (NADP+, L-lysine-forming) activity [GO:0047130]; saccharopine dehydrogenase activity [GO:0004753]; transcription corepressor activity [GO:0003714]	Mitochondrion {ECO:0000250}.	Bifunctional enzyme that catalyzes the first two steps in lysine degradation. The N-terminal and the C-terminal contain lysine-ketoglutarate reductase and saccharopine dehydrogenase activity, respectively.
70	AATC_HUMAN	0.000338519	0.457467	0.702749	P17174	Aspartate aminotransferase, cytoplasmic (cAspAT) (EC 2.6.1.1) (EC 2.6.1.3) (Cysteine aminotransferase, cytoplasmic) (Cysteine transaminase, cytoplasmic) (cCAT) (Glutamate oxaloacetate transaminase 1) (Transaminase A)	GOT1	GOT1	413	axon terminus [GO:0043679]; cytoplasm [GO:0005737]; cytosol [GO:0005829]; extracellular exosome [GO:0070062]; lysosome [GO:0005764]; nucleoplasm [GO:0005654]; nucleus [GO:0005634]	2-oxoglutarate metabolic process [GO:0006103]; aspartate biosynthetic process [GO:0006532]; aspartate catabolic process [GO:0006533]; aspartate metabolic process [GO:0006531]; cellular amino acid biosynthetic process [GO:0008652]; cellular response to insulin stimulus [GO:0032869]; cellular response to mechanical stimulus [GO:0071260]; fatty acid homeostasis [GO:0055089]; gluconeogenesis [GO:0006…	carboxylic acid binding [GO:0031406]; L-aspartate:2-oxoglutarate aminotransferase activity [GO:0004069]; L-cysteine:2-oxoglutarate aminotransferase activity [GO:0047801]; phosphatidylserine decarboxylase activity [GO:0004609]; pyridoxal phosphate binding [GO:0030170]	Cytoplasm {ECO:0000269|PubMed:1974457}.	Biosynthesis of L-glutamate from L-aspartate or L-cysteine. Important regulator of levels of glutamate, the major excitatory neurotransmitter of the vertebrate central nervous system. Acts as a scavenger of glutamate in brain neuroprotection. The aspartate aminotransferase activity is involved in hepatic glucose synthesis during development and in adipocyte glyceroneogenesis. Using L-cysteine as …
71	AATF_HUMAN	-0.00148709	0.00980384	0.105124	Q9NY61	Protein AATF (Apoptosis-antagonizing transcription factor) (Rb-binding protein Che-1)	AATF CHE1 DED HSPC277	AATF	560	cytoplasm [GO:0005737]; Golgi apparatus [GO:0005794]; nucleolus [GO:0005730]; nucleoplasm [GO:0005654]; nucleus [GO:0005634]; transcription regulator complex [GO:0005667]	cell adhesion [GO:0007155]; cellular response to DNA damage stimulus [GO:0006974]; embryonic cleavage [GO:0040016]; negative regulation of amyloid precursor protein biosynthetic process [GO:0042985]; negative regulation of apoptotic process [GO:0043066]; negative regulation of apoptotic signaling pathway [GO:2001234]; negative regulation of reactive oxygen species metabolic process [GO:2000378]; …	leucine zipper domain binding [GO:0043522]; protein kinase binding [GO:0019901]; RNA binding [GO:0003723]; tau protein binding [GO:0048156]	Nucleus, nucleolus {ECO:0000269|PubMed:12429849}.	May function as a general inhibitor of the histone deacetylase HDAC1. Binding to the pocket region of RB1 may displace HDAC1 from RB1/E2F complexes, leading to activation of E2F target genes and cell cycle progression. Conversely, displacement of HDAC1 from SP1 bound to the CDKN1A promoter leads to increased expression of this CDK inhibitor and blocks cell cycle progression. Also antagonizes PAWR…
72	AATM_HUMAN	-0.000217137	0.715292	0.868708	P00505	Aspartate aminotransferase, mitochondrial (mAspAT) (EC 2.6.1.1) (EC 2.6.1.7) (Fatty acid-binding protein) (FABP-1) (Glutamate oxaloacetate transaminase 2) (Kynurenine aminotransferase 4) (Kynurenine aminotransferase IV) (Kynurenine--oxoglutarate transaminase 4) (Kynurenine--oxoglutarate transaminase IV) (Plasma membrane-associated fatty acid-binding protein) (FABPpm) (Transaminase A)	GOT2 KYAT4	GOT2	430	cell surface [GO:0009986]; extracellular exosome [GO:0070062]; mitochondrial inner membrane [GO:0005743]; mitochondrial matrix [GO:0005759]; mitochondrion [GO:0005739]; perikaryon [GO:0043204]; plasma membrane [GO:0005886]; protein-containing complex [GO:0032991]; T-tubule [GO:0030315]	2-oxoglutarate metabolic process [GO:0006103]; 4-hydroxyproline catabolic process [GO:0019470]; aspartate biosynthetic process [GO:0006532]; aspartate catabolic process [GO:0006533]; aspartate metabolic process [GO:0006531]; cellular amino acid biosynthetic process [GO:0008652]; fatty acid transport [GO:0015908]; female pregnancy [GO:0007565]; gluconeogenesis [GO:0006094]; glutamate catabolic pro…	amino acid binding [GO:0016597]; enzyme binding [GO:0019899]; identical protein binding [GO:0042802]; kynurenine-oxoglutarate transaminase activity [GO:0016212]; L-aspartate:2-oxoglutarate aminotransferase activity [GO:0004069]; phospholipid binding [GO:0005543]; pyridoxal phosphate binding [GO:0030170]; RNA binding [GO:0003723]	Mitochondrion matrix {ECO:0000269|PubMed:9537447}. Cell membrane {ECO:0000269|PubMed:9537447}. Note=Exposure to alcohol promotes translocation to the cell membrane. {ECO:0000269|PubMed:9537447}.	Catalyzes the irreversible transamination of the L-tryptophan metabolite L-kynurenine to form kynurenic acid (KA). As a member of the malate-aspartate shuttle, it has a key role in the intracellular NAD(H) redox balance. Is important for metabolite exchange between mitochondria and cytosol, and for amino acid metabolism. Facilitates cellular uptake of long-chain free fatty acids. {ECO:0000269|Pub…
73	AB17A_HUMAN	0.00140283	0.0415443	0.204877	Q96GS6	Alpha/beta hydrolase domain-containing protein 17A (Abhydrolase domain-containing protein 17A) (EC 3.1.2.22)	ABHD17A C19orf27 FAM108A1	ABHD17A	310	anchored component of postsynaptic density membrane [GO:0099031]; anchored component of postsynaptic recycling endosome membrane [GO:0099033]; dendritic spine [GO:0043197]; endosome membrane [GO:0010008]; glutamatergic synapse [GO:0098978]; membrane [GO:0016020]; plasma membrane [GO:0005886]; recycling endosome membrane [GO:0055038]	negative regulation of protein localization to microtubule [GO:1902817]; positive regulation of protein localization to endosome [GO:1905668]; protein depalmitoylation [GO:0002084]; protein localization to membrane [GO:0072657]; regulation of postsynapse organization [GO:0099175]	palmitoyl-(protein) hydrolase activity [GO:0008474]	Cell membrane {ECO:0000269|PubMed:26701913}; Lipid-anchor {ECO:0000269|PubMed:26701913}; Cytoplasmic side {ECO:0000269|PubMed:26701913}. Endosome membrane {ECO:0000269|PubMed:26701913}; Lipid-anchor {ECO:0000269|PubMed:26701913}; Cytoplasmic side {ECO:0000269|PubMed:26701913}. Cell projection, dendritic spine {ECO:0000250|UniProtKB:Q5XIJ5}. Cell junction, synapse, postsynaptic density membrane {E…	Hydrolyzes fatty acids from S-acylated cysteine residues in proteins (PubMed:26701913). Has depalmitoylating activity towards NRAS (PubMed:26701913). Has depalmitoylating activity towards DLG4/PSD95 (PubMed:26701913). May have depalmitoylating activity towards MAP6 (By similarity). {ECO:0000250|UniProtKB:Q5XIJ5, ECO:0000269|PubMed:26701913}.
74	AB17B_HUMAN	0.00124953	0.114721	0.346797	Q5VST6	Alpha/beta hydrolase domain-containing protein 17B (Abhydrolase domain-containing protein 17B) (EC 3.1.2.22)	ABHD17B C9orf77 FAM108B1 CGI-67	ABHD17B	288	anchored component of postsynaptic density membrane [GO:0099031]; anchored component of postsynaptic recycling endosome membrane [GO:0099033]; dendritic spine [GO:0043197]; endosome membrane [GO:0010008]; glutamatergic synapse [GO:0098978]; membrane [GO:0016020]; plasma membrane [GO:0005886]; recycling endosome membrane [GO:0055038]	negative regulation of protein localization to microtubule [GO:1902817]; positive regulation of protein localization to endosome [GO:1905668]; protein depalmitoylation [GO:0002084]; regulation of dendritic spine maintenance [GO:1902950]; regulation of postsynapse organization [GO:0099175]; regulation of protein localization to synapse [GO:1902473]	palmitoyl-(protein) hydrolase activity [GO:0008474]	Cell membrane {ECO:0000250|UniProtKB:Q7M759}; Lipid-anchor {ECO:0000250|UniProtKB:Q7M759}; Cytoplasmic side {ECO:0000250|UniProtKB:Q7M759}. Recycling endosome membrane {ECO:0000250|UniProtKB:Q7M759}; Lipid-anchor {ECO:0000250|UniProtKB:Q7M759}; Cytoplasmic side {ECO:0000250|UniProtKB:Q7M759}. Cell projection, dendritic spine {ECO:0000250|UniProtKB:Q7M759}. Cell junction, synapse, postsynaptic den…	Hydrolyzes fatty acids from S-acylated cysteine residues in proteins (PubMed:26701913). Has depalmitoylating activity towards DLG4/PSD95 (PubMed:26701913). Has depalmitoylating activity towards GAP43 (By similarity). Has depalmitoylating activity towards MAP6 (By similarity). Has depalmitoylating activity towards NRAS (PubMed:26701913). {ECO:0000250|UniProtKB:Q7M759, ECO:0000269|PubMed:26701913}.
75	AB17C_HUMAN	0.000708364	0.441578	0.692011	Q6PCB6	Alpha/beta hydrolase domain-containing protein 17C (Abhydrolase domain-containing protein 17C) (EC 3.1.2.22)	ABHD17C FAM108C1	ABHD17C	329	dendritic spine [GO:0043197]; endosome membrane [GO:0010008]; glutamatergic synapse [GO:0098978]; plasma membrane [GO:0005886]; postsynaptic density membrane [GO:0098839]; recycling endosome membrane [GO:0055038]	negative regulation of protein localization to microtubule [GO:1902817]; positive regulation of protein localization to endosome [GO:1905668]; protein depalmitoylation [GO:0002084]; regulation of postsynapse organization [GO:0099175]	palmitoyl-(protein) hydrolase activity [GO:0008474]	Recycling endosome membrane {ECO:0000250|UniProtKB:B5DFK7}; Lipid-anchor {ECO:0000250|UniProtKB:B5DFK7}; Cytoplasmic side {ECO:0000250|UniProtKB:B5DFK7}. Cell projection, dendritic spine {ECO:0000250|UniProtKB:B5DFK7}. Cell junction, synapse, postsynaptic density membrane {ECO:0000250|UniProtKB:B5DFK7}.	Hydrolyzes fatty acids from S-acylated cysteine residues in proteins. Has depalmitoylating activity towards NRAS and DLG4/PSD95. {ECO:0000269|PubMed:26701913}.
76	AB1IP_HUMAN	0.00505723	0.000276493	0.0284662	Q7Z5R6	Amyloid beta A4 precursor protein-binding family B member 1-interacting protein (APBB1-interacting protein 1) (Proline-rich EVH1 ligand 1) (PREL-1) (Proline-rich protein 73) (Rap1-GTP-interacting adapter molecule) (RIAM) (Retinoic acid-responsive proline-rich protein 1) (RARP-1)	APBB1IP PREL1 RARP1 RIAM	APBB1IP	666	cytoskeleton [GO:0005856]; cytosol [GO:0005829]; focal adhesion [GO:0005925]; lamellipodium [GO:0030027]; plasma membrane [GO:0005886]; T cell receptor complex [GO:0042101]	positive regulation of cell adhesion [GO:0045785]; signal transduction [GO:0007165]; T cell activation via T cell receptor contact with antigen bound to MHC molecule on antigen presenting cell [GO:0002291]		Cell membrane {ECO:0000250}; Peripheral membrane protein {ECO:0000250}. Cell projection, lamellipodium {ECO:0000250}. Cell junction, focal adhesion {ECO:0000250}. Cytoplasm, cytoskeleton {ECO:0000250}. Note=Colocalizes with ENA/VASP proteins at lamellipodia tips and focal adhesions, and F-actin at the leading edge. At the membrane surface, associates, via the PH domain, preferentially with the in…	Appears to function in the signal transduction from Ras activation to actin cytoskeletal remodeling. Suppresses insulin-induced promoter activities through AP1 and SRE. Mediates Rap1-induced adhesion. {ECO:0000269|PubMed:14530287, ECO:0000269|PubMed:15469846}.
77	ABC3B_HUMAN	0.00033216	0.888178	0.95602	Q9UH17	DNA dC->dU-editing enzyme APOBEC-3B (A3B) (EC 3.5.4.38) (Phorbolin-1-related protein) (Phorbolin-2/3)	APOBEC3B	APOBEC3B	382	cytoplasm [GO:0005737]; nucleoplasm [GO:0005654]; nucleus [GO:0005634]; P-body [GO:0000932]	cytidine to uridine editing [GO:0016554]; defense response to virus [GO:0051607]; DNA cytosine deamination [GO:0070383]; DNA demethylation [GO:0080111]; innate immune response [GO:0045087]; negative regulation of single stranded viral RNA replication via double stranded DNA intermediate [GO:0045869]; negative regulation of transposition [GO:0010529]	cytidine deaminase activity [GO:0004126]; deoxycytidine deaminase activity [GO:0047844]; RNA binding [GO:0003723]; zinc ion binding [GO:0008270]	Nucleus {ECO:0000269|PubMed:16699599, ECO:0000269|PubMed:18667511, ECO:0000269|PubMed:21835787, ECO:0000269|PubMed:22915799}.	DNA deaminase (cytidine deaminase) which acts as an inhibitor of retrovirus replication and retrotransposon mobility via deaminase-dependent and -independent mechanisms. After the penetration of retroviral nucleocapsids into target cells of infection and the initiation of reverse transcription, it can induce the conversion of cytosine to uracil in the minus-sense single-strand viral DNA, leading …
78	ABC3C_HUMAN	0.000734054	0.449579	0.697888	Q9NRW3	DNA dC->dU-editing enzyme APOBEC-3C (A3C) (EC 3.5.4.38) (APOBEC1-like) (Phorbolin I)	APOBEC3C APOBEC1L PBI	APOBEC3C	190	cytoplasm [GO:0005737]; nucleus [GO:0005634]; P-body [GO:0000932]	cytidine deamination [GO:0009972]; cytidine to uridine editing [GO:0016554]; defense response to virus [GO:0051607]; DNA cytosine deamination [GO:0070383]; DNA demethylation [GO:0080111]; innate immune response [GO:0045087]; negative regulation of single stranded viral RNA replication via double stranded DNA intermediate [GO:0045869]; negative regulation of transposition [GO:0010529]; negative re…	cytidine deaminase activity [GO:0004126]; deoxycytidine deaminase activity [GO:0047844]; RNA binding [GO:0003723]; zinc ion binding [GO:0008270]	Nucleus {ECO:0000269|PubMed:21835787, ECO:0000269|PubMed:22977230}. Cytoplasm {ECO:0000269|PubMed:21835787, ECO:0000269|PubMed:22977230}.	DNA deaminase (cytidine deaminase) which acts as an inhibitor of retrovirus replication and retrotransposon mobility via deaminase-dependent and -independent mechanisms. After the penetration of retroviral nucleocapsids into target cells of infection and the initiation of reverse transcription, it can induce the conversion of cytosine to uracil in the minus-sense single-strand viral DNA, leading …
79	ABC3D_HUMAN	-0.0103064	0.389111	0.652922	Q96AK3	DNA dC->dU-editing enzyme APOBEC-3D (A3D) (A3DE) (EC 3.5.4.38)	APOBEC3D APOBEC3DE	APOBEC3D	386	cytoplasm [GO:0005737]; nucleus [GO:0005634]; P-body [GO:0000932]	cytidine to uridine editing [GO:0016554]; defense response to virus [GO:0051607]; DNA cytosine deamination [GO:0070383]; DNA demethylation [GO:0080111]; innate immune response [GO:0045087]; negative regulation of single stranded viral RNA replication via double stranded DNA intermediate [GO:0045869]; negative regulation of transposition [GO:0010529]	cytidine deaminase activity [GO:0004126]; deoxycytidine deaminase activity [GO:0047844]; RNA binding [GO:0003723]; zinc ion binding [GO:0008270]	Cytoplasm. Cytoplasm, P-body.	DNA deaminase (cytidine deaminase) which acts as an inhibitor of retrovirus replication and retrotransposon mobility via deaminase-dependent and -independent mechanisms. Exhibits antiviral activity against Vif-deficient HIV-1. After the penetration of retroviral nucleocapsids into target cells of infection and the initiation of reverse transcription, it can induce the conversion of cytosine to ur…
80	ABC3F_HUMAN	0.00385427	0.248877	0.514954	Q8IUX4	DNA dC->dU-editing enzyme APOBEC-3F (EC 3.5.4.38) (Apolipoprotein B mRNA-editing enzyme catalytic polypeptide-like 3F) (A3F)	APOBEC3F	APOBEC3F	373	apolipoprotein B mRNA editing enzyme complex [GO:0030895]; cytoplasm [GO:0005737]; nucleus [GO:0005634]; P-body [GO:0000932]; ribonucleoprotein complex [GO:1990904]	base conversion or substitution editing [GO:0016553]; cytidine to uridine editing [GO:0016554]; defense response to virus [GO:0051607]; DNA cytosine deamination [GO:0070383]; DNA demethylation [GO:0080111]; innate immune response [GO:0045087]; negative regulation of single stranded viral RNA replication via double stranded DNA intermediate [GO:0045869]; negative regulation of transposition [GO:00…	cytidine deaminase activity [GO:0004126]; deoxycytidine deaminase activity [GO:0047844]; identical protein binding [GO:0042802]; RNA binding [GO:0003723]; zinc ion binding [GO:0008270]	Cytoplasm. Cytoplasm, P-body.	DNA deaminase (cytidine deaminase) which acts as an inhibitor of retrovirus replication and retrotransposon mobility via deaminase-dependent and -independent mechanisms. Exhibits antiviral activity against Vif-deficient HIV-1 (PubMed:15152192, PubMed:23001005). After the penetration of retroviral nucleocapsids into target cells of infection and the initiation of reverse transcription, it can indu…
81	ABC3G_HUMAN	0.000135202	0.957191	0.982427	Q9HC16	DNA dC->dU-editing enzyme APOBEC-3G (EC 3.5.4.-) (APOBEC-related cytidine deaminase) (APOBEC-related protein) (ARCD) (APOBEC-related protein 9) (ARP-9) (CEM-15) (CEM15) (Deoxycytidine deaminase) (A3G)	APOBEC3G MDS019	APOBEC3G	384	apolipoprotein B mRNA editing enzyme complex [GO:0030895]; cytoplasm [GO:0005737]; cytosol [GO:0005829]; nucleus [GO:0005634]; P-body [GO:0000932]; ribonucleoprotein complex [GO:1990904]	base conversion or substitution editing [GO:0016553]; cytidine deamination [GO:0009972]; cytidine to uridine editing [GO:0016554]; defense response to virus [GO:0051607]; DNA cytosine deamination [GO:0070383]; DNA demethylation [GO:0080111]; innate immune response [GO:0045087]; negative regulation of single stranded viral RNA replication via double stranded DNA intermediate [GO:0045869]; negative…	cytidine deaminase activity [GO:0004126]; deoxycytidine deaminase activity [GO:0047844]; identical protein binding [GO:0042802]; RNA binding [GO:0003723]; zinc ion binding [GO:0008270]	Cytoplasm. Nucleus. Cytoplasm, P-body. Note=Mainly cytoplasmic. Small amount are found in the nucleus. During HIV-1 infection, virion-encapsidated in absence of HIV-1 Vif.	DNA deaminase (cytidine deaminase) which acts as an inhibitor of retrovirus replication and retrotransposon mobility via deaminase-dependent and -independent mechanisms. Exhibits potent antiviral activity against Vif-deficient HIV-1. After the penetration of retroviral nucleocapsids into target cells of infection and the initiation of reverse transcription, it can induce the conversion of cytosin…
82	ABCA1_HUMAN	0.000866598	0.500626	0.736706	O95477	Phospholipid-transporting ATPase ABCA1 (EC 7.6.2.1) (ATP-binding cassette sub-family A member 1) (ATP-binding cassette transporter 1) (ABC-1) (ATP-binding cassette 1) (Cholesterol efflux regulatory protein)	ABCA1 ABC1 CERP	ABCA1	2261	endocytic vesicle [GO:0030139]; endoplasmic reticulum membrane [GO:0005789]; endosome [GO:0005768]; integral component of plasma membrane [GO:0005887]; intracellular membrane-bounded organelle [GO:0043231]; intracellular vesicle [GO:0097708]; membrane raft [GO:0045121]; perinuclear region of cytoplasm [GO:0048471]; phagocytic vesicle [GO:0045335]; plasma membrane [GO:0005886]	adenylate cyclase-activating G protein-coupled receptor signaling pathway [GO:0007189]; cellular response to low-density lipoprotein particle stimulus [GO:0071404]; cholesterol efflux [GO:0033344]; cholesterol homeostasis [GO:0042632]; cholesterol metabolic process [GO:0008203]; endosomal transport [GO:0016197]; export across plasma membrane [GO:0140115]; G protein-coupled receptor signaling path…	apolipoprotein A-I binding [GO:0034186]; apolipoprotein A-I receptor activity [GO:0034188]; apolipoprotein binding [GO:0034185]; ATPase activity [GO:0016887]; ATPase binding [GO:0051117]; ATPase-coupled transmembrane transporter activity [GO:0042626]; ATP binding [GO:0005524]; cholesterol binding [GO:0015485]; cholesterol transfer activity [GO:0120020]; floppase activity [GO:0140328]; lipid trans…	Cell membrane {ECO:0000269|PubMed:19258317, ECO:0000269|PubMed:19556522, ECO:0000269|PubMed:24097981}; Multi-pass membrane protein {ECO:0000305|PubMed:19258317}. Endosome {ECO:0000269|PubMed:24097981}.	Catalyzes the translocation of specific phospholipids from the cytoplasmic to the extracellular/lumenal leaflet of membrane coupled to the hydrolysis of ATP (PubMed:24097981). Thereby, participates in phospholipid transfer to apoliproteins to form nascent high density lipoproteins/HDLs (PubMed:14754908). Transports preferentially phosphatidylcholine over phosphatidylserine (PubMed:24097981). May …
83	ABCA2_HUMAN	0.0021373	0.0132098	0.122197	Q9BZC7	ATP-binding cassette sub-family A member 2 (EC 7.6.2.-) (ATP-binding cassette transporter 2) (ATP-binding cassette 2)	ABCA2 ABC2 KIAA1062	ABCA2	2435	ATP-binding cassette (ABC) transporter complex [GO:0043190]; cytoplasmic vesicle [GO:0031410]; endosome [GO:0005768]; endosome membrane [GO:0010008]; integral component of membrane [GO:0016021]; intracellular membrane-bounded organelle [GO:0043231]; lysosomal membrane [GO:0005765]; lysosome [GO:0005764]; membrane [GO:0016020]; microtubule organizing center [GO:0005815]; plasma membrane [GO:000588…	cellular sphingolipid homeostasis [GO:0090156]; central nervous system myelin formation [GO:0032289]; ceramide translocation [GO:0099040]; cholesterol homeostasis [GO:0042632]; lipid metabolic process [GO:0006629]; lipid transport [GO:0006869]; locomotory behavior [GO:0007626]; negative regulation of cholesterol efflux [GO:0090370]; negative regulation of cholesterol esterification [GO:0150110]; …	ATPase activity [GO:0016887]; ATPase-coupled transmembrane transporter activity [GO:0042626]; ATP binding [GO:0005524]; ceramide floppase activity [GO:0099038]; endopeptidase regulator activity [GO:0061135]; lipid transporter activity [GO:0005319]; nucleotide binding [GO:0000166]	Endosome membrane {ECO:0000269|PubMed:11309290, ECO:0000269|PubMed:15093135}; Multi-pass membrane protein {ECO:0000269|PubMed:11309290}. Lysosome membrane {ECO:0000269|PubMed:11309290, ECO:0000269|PubMed:15093135}; Multi-pass membrane protein {ECO:0000269|PubMed:11309290}. Note=Forms discrete, punctate intracellular vesicles. {ECO:0000269|PubMed:11309290}.	Probable lipid tranporter that modulates cholesterol sequestration in the late endosome/lysosome by regulating the intracellular sphingolipid metabolism, in turn participates in cholesterol homeostasis (PubMed:15238223, PubMed:21810484, PubMed:24201375) (Probable). May alter the transbilayer distribution of ceramide in the intraluminal membrane lipid bilayer, favoring its retention in the outer l…
84	ABCA5_HUMAN	0.00142444	0.628152	0.818976	Q8WWZ7	ATP-binding cassette sub-family A member 5	ABCA5 KIAA1888	ABCA5	1642	Golgi apparatus [GO:0005794]; Golgi membrane [GO:0000139]; integral component of membrane [GO:0016021]; intracellular membrane-bounded organelle [GO:0043231]; late endosome [GO:0005770]; late endosome membrane [GO:0031902]; lysosomal membrane [GO:0005765]; lysosome [GO:0005764]	cholesterol efflux [GO:0033344]; high-density lipoprotein particle remodeling [GO:0034375]; lipid transport [GO:0006869]; negative regulation of macrophage derived foam cell differentiation [GO:0010745]; reverse cholesterol transport [GO:0043691]; transmembrane transport [GO:0055085]	ATPase activity [GO:0016887]; ATPase-coupled transmembrane transporter activity [GO:0042626]; ATP binding [GO:0005524]; lipid transporter activity [GO:0005319]	Lysosome membrane; Multi-pass membrane protein. Late endosome membrane; Multi-pass membrane protein. Golgi apparatus membrane {ECO:0000250}; Multi-pass membrane protein {ECO:0000250}.	May play a role in the processing of autolysosomes. {ECO:0000250}.
85	ABCA6_HUMAN	0.00780138	0.0288836	0.170474	Q8N139	ATP-binding cassette sub-family A member 6	ABCA6	ABCA6	1617	integral component of membrane [GO:0016021]; intracellular membrane-bounded organelle [GO:0043231]; nucleoplasm [GO:0005654]; plasma membrane [GO:0005886]	lipid transport [GO:0006869]	ATPase-coupled transmembrane transporter activity [GO:0042626]; ATP binding [GO:0005524]; lipid transporter activity [GO:0005319]	Membrane {ECO:0000305}; Multi-pass membrane protein {ECO:0000305}.	Probable transporter which may play a role in macrophage lipid homeostasis.
86	ABCA8_HUMAN	0.00416709	0.295898	0.566163	O94911	ABC-type organic anion transporter ABCA8 (EC 7.6.2.-) (ATP-binding cassette sub-family A member 8)	ABCA8 KIAA0822	ABCA8	1621	integral component of membrane [GO:0016021]; intracellular membrane-bounded organelle [GO:0043231]; plasma membrane [GO:0005886]	lipid transport [GO:0006869]; transmembrane transport [GO:0055085]	ATPase-coupled transmembrane transporter activity [GO:0042626]; ATP binding [GO:0005524]; lipid transporter activity [GO:0005319]	Cell membrane {ECO:0000269|PubMed:28882873, ECO:0000269|PubMed:29300488}; Multi-pass membrane protein {ECO:0000305}. Basolateral cell membrane {ECO:0000250|UniProtKB:Q8K440}. Note=Predominantly expressed on the sinusoidal plasma membrane. {ECO:0000250|UniProtKB:Q8K440}.	[Isoform 1]: Catalyzes the import of organic anions such as taurocholate and estrone sulfate in an ATP-dependent manner (PubMed:12379217). In vitro, also imports ochratoxin A (PubMed:12379217). In addition mediates the cholesterol efflux in an apolipoprotein independent manner an plays a role in sphingomyelin production in oligodendrocytes (PubMed:23560799). {ECO:0000269|PubMed:12379217, ECO:0000…
87	ABCA9_HUMAN	0.013387	0.179043	0.434606	Q8IUA7	ATP-binding cassette sub-family A member 9	ABCA9	ABCA9	1624	integral component of membrane [GO:0016021]; intracellular membrane-bounded organelle [GO:0043231]	lipid transport [GO:0006869]	ATPase-coupled transmembrane transporter activity [GO:0042626]; ATP binding [GO:0005524]; lipid transporter activity [GO:0005319]	Membrane {ECO:0000305}; Multi-pass membrane protein {ECO:0000305}.	May play a role in monocyte differentiation and lipid homeostasis. {ECO:0000269|PubMed:12150964}.
88	ABCB6_HUMAN	0.00174702	0.0272496	0.16518	Q9NP58	ATP-binding cassette sub-family B member 6, mitochondrial (Mitochondrial ABC transporter 3) (Mt-ABC transporter 3) (P-glycoprotein-related protein) (Ubiquitously-expressed mammalian ABC half transporter)	ABCB6 MTABC3 PRP UMAT	ABCB6	842	ATP-binding cassette (ABC) transporter complex [GO:0043190]; cytosol [GO:0005829]; endoplasmic reticulum [GO:0005783]; endoplasmic reticulum membrane [GO:0005789]; endosome [GO:0005768]; endosome membrane [GO:0010008]; extracellular exosome [GO:0070062]; Golgi apparatus [GO:0005794]; Golgi membrane [GO:0000139]; integral component of mitochondrial outer membrane [GO:0031307]; mitochondrial envelo…	brain development [GO:0007420]; cellular iron ion homeostasis [GO:0006879]; heme transport [GO:0015886]; porphyrin-containing compound biosynthetic process [GO:0006779]; skin development [GO:0043588]; transmembrane transport [GO:0055085]	ATPase activity [GO:0016887]; ATPase-coupled heme transmembrane transporter activity [GO:0015439]; ATPase-coupled transmembrane transporter activity [GO:0042626]; ATP binding [GO:0005524]; efflux transmembrane transporter activity [GO:0015562]; heme binding [GO:0020037]	Cell membrane {ECO:0000269|PubMed:17661442, ECO:0000269|PubMed:23180570}; Multi-pass membrane protein {ECO:0000255}. Mitochondrion outer membrane {ECO:0000269|PubMed:17006453, ECO:0000269|PubMed:17661442, ECO:0000305|PubMed:10837493}; Multi-pass membrane protein {ECO:0000255}. Endoplasmic reticulum membrane {ECO:0000269|PubMed:18279659, ECO:0000269|PubMed:22226084}; Multi-pass membrane protein {E…	Binds heme and porphyrins and functions in their ATP-dependent uptake into the mitochondria. Plays a crucial role in heme synthesis. {ECO:0000269|PubMed:10837493, ECO:0000269|PubMed:17006453}.
89	ABCB7_HUMAN	-0.000118054	0.817233	0.922819	O75027	ATP-binding cassette sub-family B member 7, mitochondrial (ATP-binding cassette transporter 7) (ABC transporter 7 protein)	ABCB7 ABC7	ABCB7	752	integral component of membrane [GO:0016021]; mitochondrial inner membrane [GO:0005743]	cellular iron ion homeostasis [GO:0006879]; transmembrane transport [GO:0055085]	ATPase activity [GO:0016887]; ATPase-coupled transmembrane transporter activity [GO:0042626]; ATP binding [GO:0005524]; heme transmembrane transporter activity [GO:0015232]	Mitochondrion inner membrane {ECO:0000305}; Multi-pass membrane protein {ECO:0000255|PROSITE-ProRule:PRU00441}.	Could be involved in the transport of heme from the mitochondria to the cytosol. Plays a central role in the maturation of cytosolic iron-sulfur (Fe/S) cluster-containing proteins. {ECO:0000269|PubMed:10196363}.
90	ABCB9_HUMAN	-0.00223743	0.522372	0.752064	Q9NP78	ATP-binding cassette sub-family B member 9 (ATP-binding cassette transporter 9) (ABC transporter 9 protein) (hABCB9) (TAP-like protein) (TAPL)	ABCB9 KIAA1520	ABCB9	766	integral component of endoplasmic reticulum membrane [GO:0030176]; integral component of membrane [GO:0016021]; intracellular membrane-bounded organelle [GO:0043231]; lysosomal membrane [GO:0005765]; lysosome [GO:0005764]; MHC class I peptide loading complex [GO:0042824]	antigen processing and presentation of endogenous peptide antigen via MHC class I [GO:0019885]; peptide transport [GO:0015833]; protein transport [GO:0015031]; transmembrane transport [GO:0055085]	ATPase activity [GO:0016887]; ATPase-coupled peptide antigen transmembrane transporter activity [GO:0015433]; ATPase-coupled peptide transmembrane transporter activity [GO:0015440]; ATPase-coupled transmembrane transporter activity [GO:0042626]; ATP binding [GO:0005524]; protein homodimerization activity [GO:0042803]; TAP1 binding [GO:0046978]; transmembrane transporter activity [GO:0022857]	Lysosome membrane {ECO:0000269|PubMed:10748049, ECO:0000269|PubMed:15577206, ECO:0000269|PubMed:17897319, ECO:0000269|PubMed:17977821, ECO:0000269|PubMed:18175933, ECO:0000269|PubMed:18952056, ECO:0000269|PubMed:20377823, ECO:0000269|PubMed:21212514}; Multi-pass membrane protein {ECO:0000255|PROSITE-ProRule:PRU00441, ECO:0000269|PubMed:10748049, ECO:0000269|PubMed:15577206, ECO:0000269|PubMed:178…	ATP-dependent low-affinity peptide transporter which translocates a broad spectrum of peptides from the cytosol to the lysosomal lumen. Displays a broad peptide length specificity from 6-mer up to at least 59-mer peptides with an optimum of 23-mers. Favors positively charged, aromatic or hydrophobic residues in the N- and C-terminal positions whereas negatively charged residues as well as asparag…
91	ABCBA_HUMAN	0.000210947	0.738995	0.881117	Q9NRK6	ATP-binding cassette sub-family B member 10, mitochondrial (ATP-binding cassette transporter 10) (ABC transporter 10 protein) (Mitochondrial ATP-binding cassette 2) (M-ABC2)	ABCB10	ABCB10	738	integral component of mitochondrial membrane [GO:0032592]; mitochondrial inner membrane [GO:0005743]	mitochondrial transport [GO:0006839]	ATPase activity [GO:0016887]; ATPase-coupled transmembrane transporter activity [GO:0042626]; ATP binding [GO:0005524]; identical protein binding [GO:0042802]	Mitochondrion inner membrane {ECO:0000250|UniProtKB:Q9JI39}; Multi-pass membrane protein {ECO:0000255}.	May mediate critical mitochondrial transport functions related to heme biosynthesis. {ECO:0000250|UniProtKB:Q9JI39}.
92	ABCBB_HUMAN	-0.00190376	0.434898	0.687146	O95342	Bile salt export pump (EC 7.6.2.-) (ATP-binding cassette sub-family B member 11)	ABCB11 BSEP	ABCB11	1321	apical plasma membrane [GO:0016324]; cell surface [GO:0009986]; endosome [GO:0005768]; extracellular exosome [GO:0070062]; integral component of plasma membrane [GO:0005887]; intercellular canaliculus [GO:0046581]; intracellular canaliculus [GO:0046691]; membrane [GO:0016020]; plasma membrane [GO:0005886]; recycling endosome [GO:0055037]; recycling endosome membrane [GO:0055038]	bile acid and bile salt transport [GO:0015721]; bile acid biosynthetic process [GO:0006699]; bile acid metabolic process [GO:0008206]; canalicular bile acid transport [GO:0015722]; cholesterol homeostasis [GO:0042632]; drug export [GO:0046618]; drug metabolic process [GO:0017144]; drug transmembrane transport [GO:0006855]; fatty acid metabolic process [GO:0006631]; lipid homeostasis [GO:0055088];…	ATPase activity [GO:0016887]; ATPase-coupled bile acid transmembrane transporter activity [GO:0015432]; ATPase-coupled transmembrane transporter activity [GO:0042626]; ATPase-coupled xenobiotic transmembrane transporter activity [GO:0008559]; ATP binding [GO:0005524]; bile acid transmembrane transporter activity [GO:0015125]; canalicular bile acid transmembrane transporter activity [GO:0015126]; …	Apical cell membrane {ECO:0000269|PubMed:15791618, ECO:0000269|PubMed:22262466}; Multi-pass membrane protein {ECO:0000255}. Recycling endosome membrane {ECO:0000250|UniProtKB:O70127}; Multi-pass membrane protein {ECO:0000250|UniProtKB:O70127}. Endosome {ECO:0000250|UniProtKB:O70127}. Cell membrane {ECO:0000269|PubMed:20010382, ECO:0000269|PubMed:22262466, ECO:0000269|PubMed:29507376, ECO:0000269|…	Catalyzes the transport of the major hydrophobic bile salts, such as taurine and glycine-conjugated cholic acid across the canalicular membrane of hepatocytes in an ATP-dependent manner, therefore participates to hepatic bile acids homeostasis and consequently to lipid homeostasis through regulation of biliary lipid secretion in a bile salts dependent manner (PubMed:16332456, PubMed:22262466, Pub…
93	ABCC8_HUMAN	0.00394602	0.609442	0.808631	Q09428	ATP-binding cassette sub-family C member 8 (Sulfonylurea receptor 1)	ABCC8 HRINS SUR SUR1	ABCC8	1581	inward rectifying potassium channel [GO:0008282]; membrane [GO:0016020]; plasma membrane [GO:0005886]; potassium ion-transporting ATPase complex [GO:0031004]	inorganic cation transmembrane transport [GO:0098662]; potassium ion transmembrane transport [GO:0071805]; potassium ion transport [GO:0006813]; regulation of insulin secretion [GO:0050796]; transmembrane transport [GO:0055085]	ATPase activity [GO:0016887]; ATPase-coupled cation transmembrane transporter activity [GO:0019829]; ATPase-coupled transmembrane transporter activity [GO:0042626]; ATP binding [GO:0005524]; ion channel binding [GO:0044325]; potassium channel activity [GO:0005267]; sulfonylurea receptor activity [GO:0008281]	Cell membrane {ECO:0000269|PubMed:24814349}; Multi-pass membrane protein {ECO:0000255}.	Subunit of the beta-cell ATP-sensitive potassium channel (KATP). Regulator of ATP-sensitive K(+) channels and insulin release. {ECO:0000269|PubMed:24814349, ECO:0000269|PubMed:25720052}.
94	ABCC9_HUMAN	0.00915193	0.000859594	0.0427638	O60706	ATP-binding cassette sub-family C member 9 (Sulfonylurea receptor 2)	ABCC9 SUR2	ABCC9	1549	inward rectifying potassium channel [GO:0008282]; membrane [GO:0016020]; plasma membrane [GO:0005886]; potassium ion-transporting ATPase complex [GO:0031004]; sarcomere [GO:0030017]	cardiac conduction [GO:0061337]; cation transmembrane transport [GO:0098655]; defense response to virus [GO:0051607]; inorganic cation transmembrane transport [GO:0098662]; potassium ion import across plasma membrane [GO:1990573]; potassium ion transmembrane transport [GO:0071805]; regulation of cardiac conduction [GO:1903779]; response to ATP [GO:0033198]; transmembrane transport [GO:0055085]; t…	ATPase activity [GO:0016887]; ATPase-coupled cation transmembrane transporter activity [GO:0019829]; ATPase-coupled transmembrane transporter activity [GO:0042626]; ATP binding [GO:0005524]; ion channel binding [GO:0044325]; potassium channel activity [GO:0005267]; potassium channel regulator activity [GO:0015459]; sulfonylurea receptor activity [GO:0008281]	Membrane {ECO:0000255|PROSITE-ProRule:PRU00441}; Multi-pass membrane protein {ECO:0000255|PROSITE-ProRule:PRU00441}.	Subunit of ATP-sensitive potassium channels (KATP). Can form cardiac and smooth muscle-type KATP channels with KCNJ11. KCNJ11 forms the channel pore while ABCC9 is required for activation and regulation. {ECO:0000269|PubMed:9831708}.
95	ABCD1_HUMAN	0.000572153	0.256349	0.523627	P33897	ATP-binding cassette sub-family D member 1 (EC 7.6.2.4) (Adrenoleukodystrophy protein) (ALDP)	ABCD1 ALD	ABCD1	745	cytoplasm [GO:0005737]; cytosol [GO:0005829]; endoplasmic reticulum membrane [GO:0005789]; integral component of peroxisomal membrane [GO:0005779]; lysosomal membrane [GO:0005765]; membrane [GO:0016020]; mitochondrial membrane [GO:0031966]; perinuclear region of cytoplasm [GO:0048471]; peroxisomal membrane [GO:0005778]; peroxisome [GO:0005777]	alpha-linolenic acid metabolic process [GO:0036109]; fatty acid beta-oxidation [GO:0006635]; fatty acid beta-oxidation using acyl-CoA oxidase [GO:0033540]; fatty acid elongation [GO:0030497]; fatty acid homeostasis [GO:0055089]; linoleic acid metabolic process [GO:0043651]; long-chain fatty acid catabolic process [GO:0042758]; long-chain fatty acid import into peroxisome [GO:0015910]; myelin main…	ADP binding [GO:0043531]; ATPase activity [GO:0016887]; ATPase-coupled fatty-acyl-CoA transmembrane transporter activity [GO:0015607]; ATPase-coupled transmembrane transporter activity [GO:0042626]; ATP binding [GO:0005524]; enzyme binding [GO:0019899]; identical protein binding [GO:0042802]; long-chain fatty acid transporter activity [GO:0005324]; protein homodimerization activity [GO:0042803]	Peroxisome membrane {ECO:0000269|PubMed:10777694, ECO:0000269|PubMed:16946495, ECO:0000269|PubMed:17609205, ECO:0000269|PubMed:18757502}; Multi-pass membrane protein {ECO:0000255}. Mitochondrion membrane {ECO:0000269|PubMed:16946495}; Multi-pass membrane protein. Lysosome membrane {ECO:0000269|PubMed:16946495}; Multi-pass membrane protein. Endoplasmic reticulum membrane {ECO:0000269|PubMed:169464…	Plays a role in the transport of free very-long-chain fatty acids (VLCFAs) as well as their CoA-esters across the peroxisomal membrane by acting as an ATP-specific binding subunit releasing ADP after ATP hydrolysis (PubMed:15682271, PubMed:11248239, PubMed:16946495, PubMed:18757502). Thus, plays a role in regulation of VLCFAs and energy metabolism namely, in the degradation and biosynthesis of fa…
96	ABCD3_HUMAN	0.000817614	0.0724184	0.271293	P28288	ATP-binding cassette sub-family D member 3 (70 kDa peroxisomal membrane protein) (PMP70)	ABCD3 PMP70 PXMP1	ABCD3	659	cytosol [GO:0005829]; integral component of membrane [GO:0016021]; intracellular membrane-bounded organelle [GO:0043231]; membrane [GO:0016020]; mitochondrion [GO:0005739]; peroxisomal matrix [GO:0005782]; peroxisomal membrane [GO:0005778]; peroxisome [GO:0005777]	fatty acid beta-oxidation [GO:0006635]; fatty acid biosynthetic process [GO:0006633]; long-chain fatty acid import into peroxisome [GO:0015910]; peroxisome organization [GO:0007031]; response to drug [GO:0042493]; response to organic cyclic compound [GO:0014070]; transmembrane transport [GO:0055085]; very long-chain fatty acid catabolic process [GO:0042760]	ATPase activity [GO:0016887]; ATPase-coupled transmembrane transporter activity [GO:0042626]; ATP binding [GO:0005524]; long-chain fatty acid transporter activity [GO:0005324]; protein homodimerization activity [GO:0042803]; protein self-association [GO:0043621]	Peroxisome membrane {ECO:0000269|PubMed:10704444}; Multi-pass membrane protein {ECO:0000255|PROSITE-ProRule:PRU00441, ECO:0000269|PubMed:10704444}.	Probable transporter involved in the transport of branched-chain fatty acids and C27 bile acids into the peroxisome; the latter function is a crucial step in bile acid biosynthesis (PubMed:25168382). The nucleotide-binding fold acts as an ATP-binding subunit with ATPase activity (PubMed:11248239). {ECO:0000269|PubMed:11248239, ECO:0000269|PubMed:25168382}.
97	ABCD4_HUMAN	0.00155707	0.0553029	0.236602	O14678	Lysosomal cobalamin transporter ABCD4 (ATP-binding cassette sub-family D member 4) (PMP70-related protein) (P70R) (Peroxisomal membrane protein 1-like) (PXMP1-L) (Peroxisomal membrane protein 69) (PMP69)	ABCD4 PXMP1L	ABCD4	606	ATP-binding cassette (ABC) transporter complex [GO:0043190]; endoplasmic reticulum membrane [GO:0005789]; integral component of membrane [GO:0016021]; lysosomal membrane [GO:0005765]; peroxisomal membrane [GO:0005778]; peroxisome [GO:0005777]	cellular response to leukemia inhibitory factor [GO:1990830]; cobalamin metabolic process [GO:0009235]; fatty acid beta-oxidation [GO:0006635]; long-chain fatty acid import into peroxisome [GO:0015910]; peroxisome organization [GO:0007031]; transmembrane transport [GO:0055085]; very long-chain fatty acid catabolic process [GO:0042760]	ATPase activity [GO:0016887]; ATPase-coupled transmembrane transporter activity [GO:0042626]; ATP binding [GO:0005524]; long-chain fatty acid transporter activity [GO:0005324]	Endoplasmic reticulum membrane {ECO:0000269|PubMed:27456980}; Multi-pass membrane protein {ECO:0000255}. Lysosome membrane {ECO:0000269|PubMed:25535791, ECO:0000269|PubMed:27456980}; Multi-pass membrane protein {ECO:0000255}.	Lysosomal transporter that plays a role in the lysosomal release of vitamin B12 into the cytosol (PubMed:22922874). Targeted by LMBRD1 lysosomal chaperone from the endoplasmic reticulum to the lysosomal membrane (PubMed:27456980). Then forms a complex with lysosomal chaperone LMBRD1 and cytosolic MMACHC to transport cobalamin across the lysosomal membrane (PubMed:25535791). {ECO:0000269|PubMed:22…
98	ABCE1_HUMAN	-0.000375168	0.350769	0.619515	P61221	ATP-binding cassette sub-family E member 1 (2'-5'-oligoadenylate-binding protein) (HuHP68) (RNase L inhibitor) (Ribonuclease 4 inhibitor) (RNS4I)	ABCE1 RLI RNASEL1 RNASELI RNS4I OK/SW-cl.40	ABCE1	599	cytoplasm [GO:0005737]; cytosol [GO:0005829]; membrane [GO:0016020]; mitochondrial matrix [GO:0005759]; mitochondrion [GO:0005739]	defense response to virus [GO:0051607]; negative regulation of endoribonuclease activity [GO:0060702]; regulation of type I interferon-mediated signaling pathway [GO:0060338]; ribosomal subunit export from nucleus [GO:0000054]; translational initiation [GO:0006413]; translational termination [GO:0006415]; viral process [GO:0016032]	ATPase activity [GO:0016887]; ATP binding [GO:0005524]; endoribonuclease inhibitor activity [GO:0060698]; iron ion binding [GO:0005506]; ribosomal small subunit binding [GO:0043024]	Cytoplasm {ECO:0000269|PubMed:11585831}. Mitochondrion {ECO:0000269|PubMed:11585831}. Note=Localized to clusters of virus formation at the plasma membrane.	Cotranslational quality control factor involved in the No-Go Decay (NGD) pathway (PubMed:21448132). Together with PELO and HBS1L, is required for 48S complex formation from 80S ribosomes and dissociation of vacant 80S ribosomes (PubMed:21448132). Together with PELO and HBS1L, recognizes stalled ribosomes and promotes dissociation of elongation complexes assembled on non-stop mRNAs; this triggers …
99	ABCF1_HUMAN	-5.15e-05	0.800298	0.913522	Q8NE71	ATP-binding cassette sub-family F member 1 (ATP-binding cassette 50) (TNF-alpha-stimulated ABC protein)	ABCF1 ABC50	ABCF1	845	cytoplasm [GO:0005737]; cytosol [GO:0005829]; membrane [GO:0016020]; nuclear envelope [GO:0005635]; nucleoplasm [GO:0005654]; polysomal ribosome [GO:0042788]	inflammatory response [GO:0006954]; positive regulation of translation [GO:0045727]; translation [GO:0006412]; translational initiation [GO:0006413]; transmembrane transport [GO:0055085]	ATPase activity [GO:0016887]; ATP binding [GO:0005524]; ribosome binding [GO:0043022]; RNA binding [GO:0003723]; translation activator activity [GO:0008494]; translation factor activity, RNA binding [GO:0008135]	[Isoform 2]: Cytoplasm {ECO:0000269|PubMed:19570978}. Nucleus, nucleoplasm {ECO:0000269|PubMed:19570978}. Nucleus envelope {ECO:0000269|PubMed:19570978}.	Isoform 2 is required for efficient Cap- and IRES-mediated mRNA translation initiation. Isoform 2 is not involved in the ribosome biogenesis. {ECO:0000269|PubMed:19570978}.
100	ABCF2_HUMAN	-0.00108149	0.00878951	0.101174	Q9UG63	ATP-binding cassette sub-family F member 2 (Iron-inhibited ABC transporter 2)	ABCF2 HUSSY-18	ABCF2	623	membrane [GO:0016020]		ATPase activity [GO:0016887]; ATP binding [GO:0005524]
101	ABCF3_HUMAN	2.96e-05	0.937911	0.9753	Q9NUQ8	ATP-binding cassette sub-family F member 3	ABCF3	ABCF3	709	membrane [GO:0016020]	defense response to virus [GO:0051607]	ATPase activity [GO:0016887]; ATP binding [GO:0005524]; cadherin binding [GO:0045296]		Displays an antiviral effect against flaviviruses such as west Nile virus (WNV) in the presence of OAS1B. {ECO:0000250}.
102	ABD12_HUMAN	-0.000170113	0.755813	0.8896	Q8N2K0	Lysophosphatidylserine lipase ABHD12 (EC 3.1.-.-) (2-arachidonoylglycerol hydrolase ABHD12) (Abhydrolase domain-containing protein 12) (hABHD12) (Monoacylglycerol lipase ABHD12) (EC 3.1.1.23) (Oxidized phosphatidylserine lipase ABHD12) (EC 3.1.-.-)	ABHD12 C20orf22	ABHD12	398	AMPA glutamate receptor complex [GO:0032281]; dendrite cytoplasm [GO:0032839]; endoplasmic reticulum membrane [GO:0005789]; integral component of membrane [GO:0016021]; membrane [GO:0016020]; plasma membrane [GO:0005886]	acylglycerol catabolic process [GO:0046464]; adult walking behavior [GO:0007628]; glycerophospholipid catabolic process [GO:0046475]; monoacylglycerol catabolic process [GO:0052651]; phosphatidylserine catabolic process [GO:0006660]; phospholipid catabolic process [GO:0009395]; protein depalmitoylation [GO:0002084]; regulation of inflammatory response [GO:0050727]; response to auditory stimulus […	acylglycerol lipase activity [GO:0047372]; lysophospholipase activity [GO:0004622]; palmitoyl-(protein) hydrolase activity [GO:0008474]; phospholipase activity [GO:0004620]	Endoplasmic reticulum membrane {ECO:0000269|PubMed:30237167}; Single-pass membrane protein {ECO:0000255}.	Lysophosphatidylserine (LPS) lipase that mediates the hydrolysis of lysophosphatidylserine, a class of signaling lipids that regulates immunological and neurological processes (PubMed:25290914, PubMed:30237167, PubMed:30420694, PubMed:30720278, PubMed:30643283). Represents a major lysophosphatidylserine lipase in the brain, thereby playing a key role in the central nervous system (By similarity).…
103	ABHD2_HUMAN	-0.000119554	0.914941	0.966887	P08910	Monoacylglycerol lipase ABHD2 (EC 3.1.1.23) (2-arachidonoylglycerol hydrolase) (Abhydrolase domain-containing protein 2) (Acetylesterase) (EC 3.1.1.6) (Lung alpha/beta hydrolase 2) (Progesterone-sensitive lipase) (EC 3.1.1.79) (Protein PHPS1-2)	ABHD2 LABH2	ABHD2	425	acrosomal vesicle [GO:0001669]; integral component of membrane [GO:0016021]; sperm flagellum [GO:0036126]; sperm plasma membrane [GO:0097524]	acrosome reaction [GO:0007340]; acylglycerol catabolic process [GO:0046464]; cellular lipid metabolic process [GO:0044255]; medium-chain fatty acid biosynthetic process [GO:0051792]; medium-chain fatty acid catabolic process [GO:0051793]; negative regulation of cell migration [GO:0030336]; response to progesterone [GO:0032570]; response to wounding [GO:0009611]; sperm capacitation [GO:0048240]; s…	acetylesterase activity [GO:0008126]; acylglycerol lipase activity [GO:0047372]; hormone binding [GO:0042562]; hormone-sensitive lipase activity [GO:0033878]; short-chain carboxylesterase activity [GO:0034338]; steroid hormone receptor activity [GO:0003707]	Cell projection, cilium, flagellum membrane {ECO:0000305|PubMed:26989199}; Single-pass type II membrane protein {ECO:0000305}. Cell membrane {ECO:0000305}; Single-pass type II membrane protein {ECO:0000305}.	Progesterone-dependent acylglycerol lipase that catalyzes hydrolysis of endocannabinoid arachidonoylglycerol (AG) from cell membrane (PubMed:26989199). Acts as a progesterone receptor: progesterone-binding activates the acylglycerol lipase activity, mediating degradation of 1-arachidonoylglycerol (1AG) and 2-arachidonoylglycerol (2AG) to glycerol and arachidonic acid (AA) (PubMed:26989199). Also …
104	ABHD4_HUMAN	0.000851525	0.287563	0.558103	Q8TB40	(Lyso)-N-acylphosphatidylethanolamine lipase (EC 3.1.1.-) (Alpha/beta hydrolase domain-containing protein 4) (Abhydrolase domain-containing protein 4) (Alpha/beta-hydrolase 4)	ABHD4	ABHD4	342	endoplasmic reticulum membrane [GO:0005789]; lipid droplet [GO:0005811]; mitochondrion [GO:0005739]	lipid catabolic process [GO:0016042]; lipid homeostasis [GO:0055088]; N-acylphosphatidylethanolamine metabolic process [GO:0070292]; phosphatidic acid biosynthetic process [GO:0006654]; phosphatidylethanolamine acyl-chain remodeling [GO:0036152]	carboxylic ester hydrolase activity [GO:0052689]; hydrolase activity [GO:0016787]; lysophosphatidic acid acyltransferase activity [GO:0042171]; lysophospholipase activity [GO:0004622]		Lysophospholipase selective for N-acyl phosphatidylethanolamine (NAPE). Contributes to the biosynthesis of N-acyl ethanolamines, including the endocannabinoid anandamide by hydrolyzing the sn-1 and sn-2 acyl chains from N-acyl phosphatidylethanolamine (NAPE) generating glycerophospho-N-acyl ethanolamine (GP-NAE), an intermediate for N-acyl ethanolamine biosynthesis. Hydrolyzes substrates bearing …
105	ABHD5_HUMAN	0.00262575	0.000951404	0.0437975	Q8WTS1	1-acylglycerol-3-phosphate O-acyltransferase ABHD5 (EC 2.3.1.51) (Abhydrolase domain-containing protein 5) (Lipid droplet-binding protein CGI-58)	ABHD5 NCIE2 CGI-58	ABHD5	349	cytosol [GO:0005829]; lipid droplet [GO:0005811]; mitochondrion [GO:0005739]	cell differentiation [GO:0030154]; fatty acid metabolic process [GO:0006631]; lipid homeostasis [GO:0055088]; negative regulation of sequestering of triglyceride [GO:0010891]; phosphatidic acid biosynthetic process [GO:0006654]; positive regulation of lipoprotein lipase activity [GO:0051006]; positive regulation of triglyceride catabolic process [GO:0010898]	1-acylglycerol-3-phosphate O-acyltransferase activity [GO:0003841]; carboxylic ester hydrolase activity [GO:0052689]; lysophosphatidic acid acyltransferase activity [GO:0042171]	Cytoplasm {ECO:0000269|PubMed:18832586}. Lipid droplet {ECO:0000250|UniProtKB:Q9DBL9}. Cytoplasm, cytosol {ECO:0000250|UniProtKB:Q9DBL9}. Note=Colocalized with PLIN and ADRP on the surface of lipid droplets. The localization is dependent upon the metabolic status of the adipocytes and the activity of PKA (By similarity). {ECO:0000250}.	Coenzyme A-dependent lysophosphatidic acid acyltransferase that catalyzes the transfert of an acyl group on a lysophosphatidic acid (PubMed:18606822). Functions preferentially with 1-oleoyl-lysophosphatidic acid followed by 1-palmitoyl-lysophosphatidic acid, 1-stearoyl-lysophosphatidic acid and 1-arachidonoyl-lysophosphatidic acid as lipid acceptor. Functions preferentially with arachidonoyl-CoA …
106	ABHD6_HUMAN	0.00176027	0.00512435	0.0805118	Q9BV23	Monoacylglycerol lipase ABHD6 (EC 3.1.1.23) (2-arachidonoylglycerol hydrolase) (Abhydrolase domain-containing protein 6)	ABHD6	ABHD6	337	AMPA glutamate receptor complex [GO:0032281]; GABA-ergic synapse [GO:0098982]; glutamatergic synapse [GO:0098978]; integral component of membrane [GO:0016021]; integral component of postsynaptic membrane [GO:0099055]; late endosome membrane [GO:0031902]; lysosomal membrane [GO:0005765]; mitochondrial membrane [GO:0031966]; mitochondrion [GO:0005739]; plasma membrane [GO:0005886]	acylglycerol catabolic process [GO:0046464]; long-term synaptic depression [GO:0060292]; lysobisphosphatidic acid metabolic process [GO:2001311]; monoacylglycerol catabolic process [GO:0052651]; negative regulation of cell migration [GO:0030336]; negative regulation of cold-induced thermogenesis [GO:0120163]; phospholipid catabolic process [GO:0009395]; positive regulation of lipid biosynthetic p…	acylglycerol lipase activity [GO:0047372]; phospholipase activity [GO:0004620]	Late endosome membrane {ECO:0000250|UniProtKB:Q8R2Y0}; Single-pass type II membrane protein {ECO:0000255}. Lysosome membrane {ECO:0000250|UniProtKB:Q8R2Y0}; Single-pass type II membrane protein {ECO:0000255}. Mitochondrion membrane {ECO:0000250|UniProtKB:Q8R2Y0}; Single-pass type II membrane protein {ECO:0000255}.	Lipase that preferentially hydrolysis medium-chain saturated monoacylglycerols including 2-arachidonoylglycerol (PubMed:22969151). Through 2-arachidonoylglycerol degradation may regulate endocannabinoid signaling pathways (By similarity). Also has a lysophosphatidyl lipase activity with a preference for lysophosphatidylglycerol among other lysophospholipids (By similarity). Also able to degrade b…
107	ABHDA_HUMAN	0.000395137	0.477767	0.719615	Q9NUJ1	Palmitoyl-protein thioesterase ABHD10, mitochondrial (EC 3.1.2.22) (Acyl-protein thioesterase ABHD10) (Alpha/beta hydrolase domain-containing protein 10) (Abhydrolase domain-containing protein 10) (Mycophenolic acid acyl-glucuronide esterase, mitochondrial) (EC 3.1.1.93)	ABHD10	ABHD10	306	cytosol [GO:0005829]; mitochondrial matrix [GO:0005759]; mitochondrion [GO:0005739]	cellular glucuronidation [GO:0052695]; glucuronoside catabolic process [GO:0019391]; protein depalmitoylation [GO:0002084]	hydrolase activity, hydrolyzing O-glycosyl compounds [GO:0004553]; mycophenolic acid acyl-glucuronide esterase activity [GO:0102390]; palmitoyl-(protein) hydrolase activity [GO:0008474]	Mitochondrion {ECO:0000269|PubMed:31740833}.	Acts as an acyl-protein thioesterase that hydrolyzes fatty acids from acylated residues in proteins (PubMed:31740833). Regulates the mitochondrial S-depalmitoylation of the nucleophilic active site residue of peroxiredoxin-5/PRDX5, a key antioxidant protein, therefore modulating mitochondrial antioxidant ability (PubMed:31740833). Also catalyzes the deglucuronidation of mycophenolic acid acyl-glu…
108	ABHDB_HUMAN	-0.000984538	0.129835	0.36864	Q8NFV4	Protein ABHD11 (EC 3.-.-.-) (Alpha/beta hydrolase domain-containing protein 11) (Abhydrolase domain-containing protein 11) (Williams-Beuren syndrome chromosomal region 21 protein)	ABHD11 WBSCR21 PP1226	ABHD11	315	mitochondrion [GO:0005739]		hydrolase activity [GO:0016787]
109	ABHDD_HUMAN	0.000564605	0.406107	0.665967	Q7L211	Protein ABHD13 (EC 3.-.-.-) (Alpha/beta hydrolase domain-containing protein 13) (Abhydrolase domain-containing protein 13)	ABHD13 C13orf6	ABHD13	337	dendrite cytoplasm [GO:0032839]; integral component of membrane [GO:0016021]; membrane [GO:0016020]	protein depalmitoylation [GO:0002084]	palmitoyl-(protein) hydrolase activity [GO:0008474]	Membrane {ECO:0000305}; Single-pass type II membrane protein {ECO:0000305}.
110	ABHEA_HUMAN	0.0016776	0.433041	0.685794	Q9BUJ0	Protein ABHD14A (EC 3.-.-.-) (Alpha/beta hydrolase domain-containing protein 14A) (Abhydrolase domain-containing protein 14A)	ABHD14A UNQ1913/PRO4373	ABHD14A	271	cytoplasm [GO:0005737]; integral component of membrane [GO:0016021]		hydrolase activity [GO:0016787]	Cytoplasm {ECO:0000250}. Membrane {ECO:0000305}; Single-pass type II membrane protein {ECO:0000305}.	Possible role in granule neuron development. {ECO:0000250}.
111	ABHEB_HUMAN	0.00284034	0.000463549	0.0338984	Q96IU4	Protein ABHD14B (EC 3.-.-.-) (Alpha/beta hydrolase domain-containing protein 14B) (Abhydrolase domain-containing protein 14B) (CCG1-interacting factor B)	ABHD14B CIB	ABHD14B	210	cytoplasm [GO:0005737]; cytosol [GO:0005829]; extracellular exosome [GO:0070062]; nucleolus [GO:0005730]; nucleoplasm [GO:0005654]; nucleus [GO:0005634]	3'-phosphoadenosine 5'-phosphosulfate metabolic process [GO:0050427]; positive regulation of transcription by RNA polymerase II [GO:0045944]	hydrolase activity [GO:0016787]	Cytoplasm. Nucleus. Note=Predominantly cytoplasmic.	Has hydrolase activity towards p-nitrophenyl butyrate (in vitro). May activate transcription. {ECO:0000269|PubMed:14672934}.
112	ABI1_HUMAN	-0.000162206	0.542272	0.764285	Q8IZP0	Abl interactor 1 (Abelson interactor 1) (Abi-1) (Abl-binding protein 4) (AblBP4) (Eps8 SH3 domain-binding protein) (Eps8-binding protein) (Nap1-binding protein) (Nap1BP) (Spectrin SH3 domain-binding protein 1) (e3B1)	ABI1 SSH3BP1	ABI1	508	aggresome [GO:0016235]; cell junction [GO:0030054]; cytoskeleton [GO:0005856]; cytosol [GO:0005829]; endoplasmic reticulum [GO:0005783]; extracellular exosome [GO:0070062]; filopodium tip [GO:0032433]; growth cone [GO:0030426]; lamellipodium [GO:0030027]; nucleus [GO:0005634]; plasma membrane [GO:0005886]; postsynaptic density [GO:0014069]; SCAR complex [GO:0031209]	actin polymerization or depolymerization [GO:0008154]; dendrite morphogenesis [GO:0048813]; Fc-gamma receptor signaling pathway involved in phagocytosis [GO:0038096]; lamellipodium morphogenesis [GO:0072673]; megakaryocyte development [GO:0035855]; negative regulation of cell population proliferation [GO:0008285]; peptidyl-tyrosine phosphorylation [GO:0018108]; somitogenesis [GO:0001756]; transme…	cadherin binding [GO:0045296]; cytoskeletal protein binding [GO:0008092]; protein tyrosine kinase activator activity [GO:0030296]; SH3 domain binding [GO:0017124]	Cytoplasm {ECO:0000250}. Nucleus {ECO:0000250}. Cell projection, lamellipodium {ECO:0000250}. Cell projection, filopodium {ECO:0000250}. Cell projection, growth cone {ECO:0000250}. Cell junction, synapse, postsynaptic density {ECO:0000250}. Cytoplasm, cytoskeleton {ECO:0000250}. Note=Localized to protruding lamellipodia and filopodia tips. Also localized to neuronal growth cones and synaptosomes.…	May act in negative regulation of cell growth and transformation by interacting with nonreceptor tyrosine kinases ABL1 and/or ABL2. May play a role in regulation of EGF-induced Erk pathway activation. Involved in cytoskeletal reorganization and EGFR signaling. Together with EPS8 participates in transduction of signals from Ras to Rac. In vitro, a trimeric complex of ABI1, EPS8 and SOS1 exhibits R…
113	ABI2_HUMAN	-0.000695693	0.173009	0.427738	Q9NYB9	Abl interactor 2 (Abelson interactor 2) (Abi-2) (Abl-binding protein 3) (AblBP3) (Arg-binding protein 1) (ArgBP1)	ABI2 ARGBPIA	ABI2	513	adherens junction [GO:0005912]; cytoplasm [GO:0005737]; cytoskeleton [GO:0005856]; cytosol [GO:0005829]; dendritic spine [GO:0043197]; filopodium tip [GO:0032433]; lamellipodium [GO:0030027]; nucleus [GO:0005634]; SCAR complex [GO:0031209]	actin polymerization or depolymerization [GO:0008154]; cell migration [GO:0016477]; cytoskeleton organization [GO:0007010]; lens fiber cell morphogenesis [GO:0070309]; nervous system development [GO:0007399]; peptidyl-tyrosine phosphorylation [GO:0018108]; positive regulation of Arp2/3 complex-mediated actin nucleation [GO:2000601]; Rac protein signal transduction [GO:0016601]; regulation of dend…	cytoskeletal anchor activity [GO:0008093]; DNA binding [GO:0003677]; identical protein binding [GO:0042802]; kinase binding [GO:0019900]; proline-rich region binding [GO:0070064]; SH3 domain binding [GO:0017124]; ubiquitin protein ligase binding [GO:0031625]	Cytoplasm {ECO:0000269|PubMed:11516653, ECO:0000269|PubMed:7590236, ECO:0000269|PubMed:8649853}. Nucleus {ECO:0000269|PubMed:7590236}.; [Isoform 1]: Cell projection, lamellipodium {ECO:0000269|PubMed:11516653, ECO:0000269|PubMed:15572692}. Cell projection, filopodium {ECO:0000269|PubMed:11516653}. Cytoplasm, cytoskeleton {ECO:0000269|PubMed:15572692}. Cell junction, adherens junction {ECO:0000269…	Regulator of actin cytoskeleton dynamics underlying cell motility and adhesion. Functions as a component of the WAVE complex, which activates actin nucleating machinery Arp2/3 to drive lamellipodia formation (PubMed:21107423). Acts as regulator and substrate of nonreceptor tyrosine kinases ABL1 and ABL2 involved in processes linked to cell growth and differentiation. Positively regulates ABL1-med…
114	ABITM_HUMAN	-0.000343799	0.677986	0.848119	Q9NX38	Protein Abitram (Actin-binding transcription modulator) (Protein Simiate)	ABITRAM C9orf6 FAM206A	ABITRAM	181	dendrite [GO:0030425]; filopodium tip [GO:0032433]; growth cone [GO:0030426]; lamellipodium [GO:0030027]; nuclear speck [GO:0016607]; nucleus [GO:0005634]	dendrite morphogenesis [GO:0048813]; regulation of actin filament polymerization [GO:0030833]; regulation of filopodium assembly [GO:0051489]	actin filament binding [GO:0051015]; actin monomer binding [GO:0003785]	Nucleus speckle {ECO:0000250|UniProtKB:Q80ZQ9}. Cell projection, lamellipodium {ECO:0000250|UniProtKB:Q80ZQ9}. Nucleus {ECO:0000250|UniProtKB:Q80ZQ9}. Cell projection, growth cone {ECO:0000250|UniProtKB:Q80ZQ9}. Cell projection, dendrite {ECO:0000250|UniProtKB:Q80ZQ9}. Note=Localizes to somata and dendrites in cortical neurons (By similarity). Colocalizes with G- and F-actin in lamellipodia (By s…	Actin-binding protein that regulates actin polymerization, filopodia dynamics and increases the branching of proximal dendrites of developing neurons. {ECO:0000250|UniProtKB:Q80ZQ9}.
115	ABL1_HUMAN	-0.000343654	0.25595	0.523041	P00519	Tyrosine-protein kinase ABL1 (EC 2.7.10.2) (Abelson murine leukemia viral oncogene homolog 1) (Abelson tyrosine-protein kinase 1) (Proto-oncogene c-Abl) (p150)	ABL1 ABL JTK7	ABL1	1130	actin cytoskeleton [GO:0015629]; cell leading edge [GO:0031252]; cytoplasm [GO:0005737]; cytosol [GO:0005829]; dendrite [GO:0030425]; mitochondrion [GO:0005739]; neuronal cell body [GO:0043025]; nuclear body [GO:0016604]; nuclear membrane [GO:0031965]; nucleolus [GO:0005730]; nucleoplasm [GO:0005654]; nucleus [GO:0005634]; perinuclear region of cytoplasm [GO:0048471]; postsynapse [GO:0098794]; pr…	actin cytoskeleton organization [GO:0030036]; actin filament branching [GO:0090135]; activated T cell proliferation [GO:0050798]; activation of protein kinase C activity [GO:1990051]; alpha-beta T cell differentiation [GO:0046632]; autophagy [GO:0006914]; B-1 B cell homeostasis [GO:0001922]; B cell proliferation involved in immune response [GO:0002322]; B cell receptor signaling pathway [GO:00508…	actin filament binding [GO:0051015]; actin monomer binding [GO:0003785]; ATP binding [GO:0005524]; bubble DNA binding [GO:0000405]; DNA binding [GO:0003677]; ephrin receptor binding [GO:0046875]; four-way junction DNA binding [GO:0000400]; kinase activity [GO:0016301]; magnesium ion binding [GO:0000287]; manganese ion binding [GO:0030145]; mitogen-activated protein kinase binding [GO:0051019]; ne…	Cytoplasm, cytoskeleton. Nucleus. Mitochondrion {ECO:0000250}. Note=Shuttles between the nucleus and cytoplasm depending on environmental signals. Sequestered into the cytoplasm through interaction with 14-3-3 proteins. Localizes to mitochondria in response to oxidative stress (By similarity). {ECO:0000250}.; [Isoform IB]: Nucleus membrane; Lipid-anchor. Note=The myristoylated c-ABL protein is re…	Non-receptor tyrosine-protein kinase that plays a role in many key processes linked to cell growth and survival such as cytoskeleton remodeling in response to extracellular stimuli, cell motility and adhesion, receptor endocytosis, autophagy, DNA damage response and apoptosis. Coordinates actin remodeling through tyrosine phosphorylation of proteins controlling cytoskeleton dynamics like WASF3 (i…
116	ABL2_HUMAN	-0.000115568	0.934483	0.974863	P42684	Tyrosine-protein kinase ABL2 (EC 2.7.10.2) (Abelson murine leukemia viral oncogene homolog 2) (Abelson tyrosine-protein kinase 2) (Abelson-related gene protein) (Tyrosine-protein kinase ARG)	ABL2 ABLL ARG	ABL2	1182	actin cytoskeleton [GO:0015629]; cytosol [GO:0005829]	cell adhesion [GO:0007155]; cellular protein modification process [GO:0006464]; cellular response to retinoic acid [GO:0071300]; exploration behavior [GO:0035640]; negative regulation of Rho protein signal transduction [GO:0035024]; peptidyl-tyrosine phosphorylation [GO:0018108]; positive regulation of cytosolic calcium ion concentration [GO:0007204]; positive regulation of neuron projection deve…	actin filament binding [GO:0051015]; actin monomer binding [GO:0003785]; ATP binding [GO:0005524]; magnesium ion binding [GO:0000287]; manganese ion binding [GO:0030145]; non-membrane spanning protein tyrosine kinase activity [GO:0004715]; phosphotyrosine residue binding [GO:0001784]; protein kinase activity [GO:0004672]; protein tyrosine kinase activity [GO:0004713]	Cytoplasm, cytoskeleton.	Non-receptor tyrosine-protein kinase that plays an ABL1-overlapping role in key processes linked to cell growth and survival such as cytoskeleton remodeling in response to extracellular stimuli, cell motility and adhesion and receptor endocytosis. Coordinates actin remodeling through tyrosine phosphorylation of proteins controlling cytoskeleton dynamics like MYH10 (involved in movement); CTTN (in…
117	ABLM1_HUMAN	-0.00518537	0.684391	0.852089	O14639	Actin-binding LIM protein 1 (abLIM-1) (Actin-binding LIM protein family member 1) (Actin-binding double zinc finger protein) (LIMAB1) (Limatin)	ABLIM1 ABLIM KIAA0059 LIMAB1	ABLIM1	778	actin cytoskeleton [GO:0015629]; cytoplasm [GO:0005737]; lamellipodium [GO:0030027]; stress fiber [GO:0001725]	animal organ morphogenesis [GO:0009887]; cilium assembly [GO:0060271]; cytoskeleton organization [GO:0007010]; lamellipodium assembly [GO:0030032]; visual perception [GO:0007601]	actin binding [GO:0003779]; actin filament binding [GO:0051015]; metal ion binding [GO:0046872]	Cytoplasm {ECO:0000250}. Cytoplasm, cytoskeleton {ECO:0000250}. Note=Associated with the cytoskeleton. {ECO:0000250}.	May act as scaffold protein (By similarity). May play a role in the development of the retina. Has been suggested to play a role in axon guidance. {ECO:0000250, ECO:0000269|PubMed:9245787}.
118	ABLM3_HUMAN	0.00197622	0.0487571	0.222858	O94929	Actin-binding LIM protein 3 (abLIM-3) (Actin-binding LIM protein family member 3)	ABLIM3 KIAA0843 HMFN1661	ABLIM3	683	actin cytoskeleton [GO:0015629]; cytoplasm [GO:0005737]; glutamatergic synapse [GO:0098978]; lamellipodium [GO:0030027]; stress fiber [GO:0001725]	actin cytoskeleton organization [GO:0030036]; cilium assembly [GO:0060271]; lamellipodium assembly [GO:0030032]; positive regulation of protein targeting to mitochondrion [GO:1903955]; positive regulation of transcription by RNA polymerase II [GO:0045944]; transcription, DNA-templated [GO:0006351]	actin filament binding [GO:0051015]; metal ion binding [GO:0046872]	Cytoplasm {ECO:0000250}.	May act as scaffold protein. May stimulate ABRA activity and ABRA-dependent SRF transcriptional activity. {ECO:0000269|PubMed:17194709}.
119	ABR_HUMAN	0.000844163	0.116618	0.349592	Q12979	Active breakpoint cluster region-related protein	ABR	ABR	859	axon [GO:0030424]; cytosol [GO:0005829]; dendritic spine [GO:0043197]; glutamatergic synapse [GO:0098978]; membrane [GO:0016020]; Schaffer collateral - CA1 synapse [GO:0098685]	activation of GTPase activity [GO:0090630]; G protein-coupled receptor signaling pathway [GO:0007186]; modulation of chemical synaptic transmission [GO:0050804]; positive regulation of apoptotic process [GO:0043065]; regulation of small GTPase mediated signal transduction [GO:0051056]; small GTPase mediated signal transduction [GO:0007264]	GTPase activator activity [GO:0005096]; guanyl-nucleotide exchange factor activity [GO:0005085]	Cell projection, dendritic spine {ECO:0000250|UniProtKB:Q5SSL4}. Cell projection, axon {ECO:0000250|UniProtKB:Q5SSL4}. Cell junction, synapse {ECO:0000250|UniProtKB:A0A0G2JTR4}.	Protein with a unique structure having two opposing regulatory activities toward small GTP-binding proteins. The C-terminus is a GTPase-activating protein domain which stimulates GTP hydrolysis by RAC1, RAC2 and CDC42. Accelerates the intrinsic rate of GTP hydrolysis of RAC1 or CDC42, leading to down-regulation of the active GTP-bound form (PubMed:7479768, PubMed:17116687). The central Dbl homolo…
120	ABRAL_HUMAN	0.0011476	0.451361	0.698761	Q9P1F3	Costars family protein ABRACL (ABRA C-terminal-like protein)	ABRACL C6orf115 HSPC280 PRO2013	ABRACL	81		regulation of actin filament-based process [GO:0032970]
121	ABRX1_HUMAN	-0.000297892	0.599997	0.803426	Q6UWZ7	BRCA1-A complex subunit Abraxas 1 (Coiled-coil domain-containing protein 98) (Protein FAM175A)	ABRAXAS1 ABRA1 CCDC98 FAM175A UNQ496/PRO1013	ABRAXAS1	409	BRCA1-A complex [GO:0070531]; nuclear body [GO:0016604]; nucleoplasm [GO:0005654]; nucleus [GO:0005634]	attachment of spindle microtubules to kinetochore [GO:0008608]; chromatin organization [GO:0006325]; double-strand break repair [GO:0006302]; double-strand break repair via nonhomologous end joining [GO:0006303]; mitotic spindle assembly [GO:0090307]; positive regulation of DNA repair [GO:0045739]; protein deubiquitination [GO:0016579]; protein K63-linked deubiquitination [GO:0070536]; response t…	microtubule binding [GO:0008017]; polyubiquitin modification-dependent protein binding [GO:0031593]	Nucleus {ECO:0000269|PubMed:17525340, ECO:0000269|PubMed:17643121, ECO:0000269|PubMed:17643122}. Note=Localizes at sites of DNA damage at double-strand breaks (DSBs). {ECO:0000305}.	Involved in DNA damage response and double-strand break (DSB) repair. Component of the BRCA1-A complex, acting as a central scaffold protein that assembles the various components of the complex and mediates the recruitment of BRCA1. The BRCA1-A complex specifically recognizes 'Lys-63'-linked ubiquitinated histones H2A and H2AX at DNA lesion sites, leading to target the BRCA1-BARD1 heterodimer to …
122	ABRX2_HUMAN	0.000901521	0.0507252	0.227612	Q15018	BRISC complex subunit Abraxas 2 (Abraxas brother protein 1) (Protein FAM175B)	ABRAXAS2 ABRO1 FAM175B KIAA0157	ABRAXAS2	415	BRISC complex [GO:0070552]; cytoplasm [GO:0005737]; cytosol [GO:0005829]; microtubule [GO:0005874]; nucleus [GO:0005634]; spindle pole [GO:0000922]	attachment of spindle microtubules to kinetochore [GO:0008608]; cell division [GO:0051301]; chromosome segregation [GO:0007059]; mitotic cell cycle [GO:0000278]; mitotic spindle assembly [GO:0090307]; protein deubiquitination [GO:0016579]; protein K63-linked deubiquitination [GO:0070536]; response to ischemia [GO:0002931]	microtubule binding [GO:0008017]; polyubiquitin modification-dependent protein binding [GO:0031593]	Cytoplasm {ECO:0000269|PubMed:20656690, ECO:0000269|PubMed:21195082, ECO:0000269|PubMed:21282113, ECO:0000269|PubMed:22974638, ECO:0000269|PubMed:24075985, ECO:0000269|PubMed:25283148}. Nucleus {ECO:0000269|PubMed:21282113, ECO:0000269|PubMed:22974638, ECO:0000269|PubMed:24075985, ECO:0000269|PubMed:25283148}. Cytoplasm, cytoskeleton, spindle pole {ECO:0000269|PubMed:26195665}. Cytoplasm, cytoske…	Component of the BRISC complex, a multiprotein complex that specifically cleaves 'Lys-63'-linked polyubiquitin, leaving the last ubiquitin chain attached to its substrates (PubMed:19214193, PubMed:20032457, PubMed:20656690, PubMed:24075985). May act as a central scaffold protein that assembles the various components of the BRISC complex and retains them in the cytoplasm (PubMed:20656690). Plays a…
123	ABT1_HUMAN	-0.00228533	0.0575618	0.240626	Q9ULW3	Activator of basal transcription 1 (hABT1) (Basal transcriptional activator)	ABT1	ABT1	272	nucleolus [GO:0005730]; nucleus [GO:0005634]; transcription regulator complex [GO:0005667]	endonucleolytic cleavage in 5'-ETS of tricistronic rRNA transcript (SSU-rRNA, 5.8S rRNA, LSU-rRNA) [GO:0000480]; endonucleolytic cleavage in ITS1 to separate SSU-rRNA from 5.8S rRNA and LSU-rRNA from tricistronic rRNA transcript (SSU-rRNA, 5.8S rRNA, LSU-rRNA) [GO:0000447]; endonucleolytic cleavage to generate mature 5'-end of SSU-rRNA from (SSU-rRNA, 5.8S rRNA, LSU-rRNA) [GO:0000472]; regulation…	DNA binding [GO:0003677]; RNA binding [GO:0003723]; transcription coactivator activity [GO:0003713]	Nucleus {ECO:0000250}. Nucleus, nucleolus {ECO:0000250}.	Could be a novel TATA-binding protein (TBP) which can function as a basal transcription activator. Can act as a regulator of basal transcription for class II genes (By similarity). {ECO:0000250}.
124	ABTB1_HUMAN	-0.000953862	0.412945	0.672151	Q969K4	Ankyrin repeat and BTB/POZ domain-containing protein 1 (Elongation factor 1A-binding protein)	ABTB1 BPOZ PP2259	ABTB1	478	cytoplasm [GO:0005737]; cytosol [GO:0005829]; nucleolus [GO:0005730]; plasma membrane [GO:0005886]; ubiquitin ligase complex [GO:0000151]		translation elongation factor activity [GO:0003746]	Cytoplasm {ECO:0000269|PubMed:11494141}.	May act as a mediator of the PTEN growth-suppressive signaling pathway. May play a role in developmental processes. {ECO:0000269|PubMed:10891360, ECO:0000269|PubMed:11494141}.
125	ABTB2_HUMAN	0.00254276	0.0550417	0.236222	Q8N961	Ankyrin repeat and BTB/POZ domain-containing protein 2	ABTB2	ABTB2	1025	nucleoplasm [GO:0005654]	cellular response to toxic substance [GO:0097237]	protein heterodimerization activity [GO:0046982]		May be involved in the initiation of hepatocyte growth. {ECO:0000250}.
126	ACACA_HUMAN	-0.000982142	0.0285563	0.169721	Q13085	Acetyl-CoA carboxylase 1 (ACC1) (EC 6.4.1.2) (Acetyl-Coenzyme A carboxylase alpha) (ACC-alpha)	ACACA ACAC ACC1 ACCA	ACACA	2346	actin cytoskeleton [GO:0015629]; cytosol [GO:0005829]; fibrillar center [GO:0001650]	acetyl-CoA metabolic process [GO:0006084]; carnitine shuttle [GO:0006853]; cellular response to prostaglandin E stimulus [GO:0071380]; fatty acid biosynthetic process [GO:0006633]; fatty-acyl-CoA biosynthetic process [GO:0046949]; lipid homeostasis [GO:0055088]; malonyl-CoA biosynthetic process [GO:2001295]; positive regulation of cellular metabolic process [GO:0031325]; protein homotetramerizati…	acetyl-CoA carboxylase activity [GO:0003989]; ATP binding [GO:0005524]; identical protein binding [GO:0042802]; metal ion binding [GO:0046872]	Cytoplasm, cytosol {ECO:0000250|UniProtKB:Q5SWU9}.	Cytosolic enzyme that catalyzes the carboxylation of acetyl-CoA to malonyl-CoA, the first and rate-limiting step of de novo fatty acid biosynthesis (PubMed:20952656, PubMed:20457939, PubMed:29899443). This is a 2 steps reaction starting with the ATP-dependent carboxylation of the biotin carried by the biotin carboxyl carrier (BCC) domain followed by the transfer of the carboxyl group from carboxy…
127	ACAD8_HUMAN	0.00175326	0.148596	0.394647	Q9UKU7	Isobutyryl-CoA dehydrogenase, mitochondrial (IBDH) (EC 1.3.8.-) (Activator-recruited cofactor 42 kDa component) (ARC42) (Acyl-CoA dehydrogenase family member 8) (ACAD-8)	ACAD8 ARC42 IBD	ACAD8	415	mitochondrial matrix [GO:0005759]	branched-chain amino acid catabolic process [GO:0009083]; lipid metabolic process [GO:0006629]; valine catabolic process [GO:0006574]	acyl-CoA dehydrogenase activity [GO:0003995]; flavin adenine dinucleotide binding [GO:0050660]	Mitochondrion {ECO:0000269|PubMed:11013134, ECO:0000269|PubMed:12359132}.	Isobutyryl-CoA dehydrogenase which catalyzes one of the steps of the valine catabolic pathway (PubMed:11013134, PubMed:12359132, PubMed:16857760). To a lesser extent, is also able to catalyze the oxidation of (2S)-2-methylbutanoyl-CoA (PubMed:11013134, PubMed:12359132). {ECO:0000269|PubMed:11013134, ECO:0000269|PubMed:12359132, ECO:0000269|PubMed:16857760}.
128	ACAD9_HUMAN	0.000763174	0.128528	0.367102	Q9H845	Complex I assembly factor ACAD9, mitochondrial (Acyl-CoA dehydrogenase family member 9) (ACAD-9) (EC 1.3.8.-)	ACAD9	ACAD9	621	dendrite [GO:0030425]; mitochondrial inner membrane [GO:0005743]; mitochondrial membrane [GO:0031966]; mitochondrion [GO:0005739]; nucleus [GO:0005634]	long-chain fatty acid metabolic process [GO:0001676]; medium-chain fatty acid metabolic process [GO:0051791]; mitochondrial respiratory chain complex I assembly [GO:0032981]	fatty-acyl-CoA binding [GO:0000062]; flavin adenine dinucleotide binding [GO:0050660]; long-chain-acyl-CoA dehydrogenase activity [GO:0004466]; medium-chain-acyl-CoA dehydrogenase activity [GO:0070991]; very-long-chain-acyl-CoA dehydrogenase activity [GO:0017099]	Mitochondrion inner membrane {ECO:0000269|PubMed:16020546, ECO:0000269|PubMed:20816094}; Peripheral membrane protein {ECO:0000269|PubMed:16020546}; Matrix side {ECO:0000269|PubMed:16020546}. Note=Essentially associated with membranes. {ECO:0000269|PubMed:16020546}.	As part of the MCIA complex, primarily participates in the assembly of the mitochondrial complex I and therefore plays a role in oxidative phosphorylation (PubMed:20816094, PubMed:24158852). This moonlighting protein has also a dehydrogenase activity toward a broad range of substrates with greater specificity for long-chain unsaturated acyl-CoAs (PubMed:12359260, PubMed:16020546, PubMed:21237683,…
129	ACADM_HUMAN	0.000399702	0.509417	0.742972	P11310	Medium-chain specific acyl-CoA dehydrogenase, mitochondrial (MCAD) (EC 1.3.8.7) (Medium chain acyl-CoA dehydrogenase) (MCADH)	ACADM	ACADM	421	axon [GO:0030424]; mitochondrial matrix [GO:0005759]; mitochondrial membrane [GO:0031966]; mitochondrion [GO:0005739]; nucleus [GO:0005634]	carnitine biosynthetic process [GO:0045329]; carnitine metabolic process, CoA-linked [GO:0019254]; fatty acid beta-oxidation [GO:0006635]; fatty acid beta-oxidation using acyl-CoA dehydrogenase [GO:0033539]; medium-chain fatty acid catabolic process [GO:0051793]; medium-chain fatty acid metabolic process [GO:0051791]; oxidation-reduction process [GO:0055114]; regulation of lipid metabolic process…	acyl-CoA dehydrogenase activity [GO:0003995]; flavin adenine dinucleotide binding [GO:0050660]; identical protein binding [GO:0042802]; medium-chain-acyl-CoA dehydrogenase activity [GO:0070991]	Mitochondrion matrix {ECO:0000269|PubMed:16020546}.	Medium-chain specific acyl-CoA dehydrogenase is one of the acyl-CoA dehydrogenases that catalyze the first step of mitochondrial fatty acid beta-oxidation, an aerobic process breaking down fatty acids into acetyl-CoA and allowing the production of energy from fats (PubMed:1970566, PubMed:8823175, PubMed:21237683, PubMed:2251268). The first step of fatty acid beta-oxidation consists in the removal…
130	ACADS_HUMAN	0.00129081	0.220566	0.483858	P16219	Short-chain specific acyl-CoA dehydrogenase, mitochondrial (SCAD) (EC 1.3.8.1) (Butyryl-CoA dehydrogenase)	ACADS	ACADS	412	centrosome [GO:0005813]; mitochondrial matrix [GO:0005759]; mitochondrion [GO:0005739]; nucleoplasm [GO:0005654]; nucleus [GO:0005634]	butyrate catabolic process [GO:0046359]; fatty acid beta-oxidation [GO:0006635]; fatty acid beta-oxidation using acyl-CoA dehydrogenase [GO:0033539]	acyl-CoA dehydrogenase activity [GO:0003995]; butyryl-CoA dehydrogenase activity [GO:0004085]; flavin adenine dinucleotide binding [GO:0050660]	Mitochondrion matrix {ECO:0000250|UniProtKB:Q3ZBF6}.	Short-chain specific acyl-CoA dehydrogenase is one of the acyl-CoA dehydrogenases that catalyze the first step of mitochondrial fatty acid beta-oxidation, an aerobic process breaking down fatty acids into acetyl-CoA and allowing the production of energy from fats (By similarity). The first step of fatty acid beta-oxidation consists in the removal of one hydrogen from C-2 and C-3 of the straight-c…
131	ACADV_HUMAN	0.00137513	0.0117009	0.114234	P49748	Very long-chain specific acyl-CoA dehydrogenase, mitochondrial (VLCAD) (EC 1.3.8.9)	ACADVL VLCAD	ACADVL	655	cytosol [GO:0005829]; extrinsic component of mitochondrial inner membrane [GO:0031314]; mitochondrial matrix [GO:0005759]; mitochondrial membrane [GO:0031966]; mitochondrial nucleoid [GO:0042645]; mitochondrion [GO:0005739]; nucleolus [GO:0005730]; nucleoplasm [GO:0005654]	energy derivation by oxidation of organic compounds [GO:0015980]; epithelial cell differentiation [GO:0030855]; fatty acid beta-oxidation [GO:0006635]; fatty acid beta-oxidation using acyl-CoA dehydrogenase [GO:0033539]; IRE1-mediated unfolded protein response [GO:0036498]; negative regulation of fatty acid biosynthetic process [GO:0045717]; negative regulation of fatty acid oxidation [GO:0046322…	acyl-CoA dehydrogenase activity [GO:0003995]; fatty-acyl-CoA binding [GO:0000062]; flavin adenine dinucleotide binding [GO:0050660]; identical protein binding [GO:0042802]; long-chain-acyl-CoA dehydrogenase activity [GO:0004466]; very-long-chain-acyl-CoA dehydrogenase activity [GO:0017099]	Mitochondrion inner membrane {ECO:0000269|PubMed:9461620, ECO:0000269|PubMed:9599005}; Peripheral membrane protein {ECO:0000269|PubMed:9599005}.; [Isoform 2]: Mitochondrion inner membrane {ECO:0000269|PubMed:17374501}; Peripheral membrane protein {ECO:0000269|PubMed:17374501}.	Very long-chain specific acyl-CoA dehydrogenase is one of the acyl-CoA dehydrogenases that catalyze the first step of mitochondrial fatty acid beta-oxidation, an aerobic process breaking down fatty acids into acetyl-CoA and allowing the production of energy from fats (PubMed:7668252, PubMed:9461620, PubMed:18227065, PubMed:9839948, PubMed:9599005). The first step of fatty acid beta-oxidation cons…
132	ACAP2_HUMAN	0.00143838	0.00692856	0.0899795	Q15057	Arf-GAP with coiled-coil, ANK repeat and PH domain-containing protein 2 (Centaurin-beta-2) (Cnt-b2)	ACAP2 CENTB2 KIAA0041	ACAP2	778	endosome membrane [GO:0010008]; membrane [GO:0016020]; ruffle [GO:0001726]	actin filament-based process [GO:0030029]; cellular response to nerve growth factor stimulus [GO:1990090]; endocytic recycling [GO:0032456]	GTPase activator activity [GO:0005096]; metal ion binding [GO:0046872]; phosphatidylinositol-3,5-bisphosphate binding [GO:0080025]; Rab GTPase binding [GO:0017137]	Endosome membrane {ECO:0000250}; Peripheral membrane protein {ECO:0000250}.	GTPase-activating protein (GAP) for ADP ribosylation factor 6 (ARF6). {ECO:0000269|PubMed:11062263}.
133	ACAP3_HUMAN	0.000595675	0.12555	0.362489	Q96P50	Arf-GAP with coiled-coil, ANK repeat and PH domain-containing protein 3 (Centaurin-beta-5) (Cnt-b5)	ACAP3 CENTB5 KIAA1716	ACAP3	834	growth cone [GO:0030426]	neuron migration [GO:0001764]; regulation of neuron projection development [GO:0010975]	GTPase activator activity [GO:0005096]; metal ion binding [GO:0046872]		GTPase-activating protein for the ADP ribosylation factor family. {ECO:0000305}.
134	ACATN_HUMAN	0.00150367	0.110609	0.341784	O00400	Acetyl-coenzyme A transporter 1 (AT-1) (Acetyl-CoA transporter 1) (Solute carrier family 33 member 1)	SLC33A1 ACATN AT1	SLC33A1	549	endoplasmic reticulum membrane [GO:0005789]; Golgi membrane [GO:0000139]; integral component of plasma membrane [GO:0005887]; membrane [GO:0016020]	BMP signaling pathway [GO:0030509]; SMAD protein signal transduction [GO:0060395]; transmembrane transport [GO:0055085]	acetyl-CoA transmembrane transporter activity [GO:0008521]; solute:proton symporter activity [GO:0015295]	Endoplasmic reticulum membrane {ECO:0000305|PubMed:9096318}; Multi-pass membrane protein {ECO:0000305|PubMed:9096318}.	Probable acetyl-CoA transporter necessary for O-acetylation of gangliosides (PubMed:9096318). Negatively regulates BMP signaling (PubMed:25402622). {ECO:0000269|PubMed:25402622, ECO:0000269|PubMed:9096318}.
135	ACBD5_HUMAN	0.000996534	0.0671679	0.259823	Q5T8D3	Acyl-CoA-binding domain-containing protein 5	ACBD5 KIAA1996	ACBD5	534	integral component of membrane [GO:0016021]; membrane [GO:0016020]; nucleoplasm [GO:0005654]; peroxisomal membrane [GO:0005778]; peroxisome [GO:0005777]	autophagy of peroxisome [GO:0030242]; fatty acid catabolic process [GO:0009062]	fatty-acyl-CoA binding [GO:0000062]; lipid binding [GO:0008289]	Peroxisome membrane {ECO:0000250}; Single-pass membrane protein {ECO:0000250}.	Acyl-CoA binding protein which acts as the peroxisome receptor for pexophagy but is dispensable for aggrephagy and nonselective autophagy. Binds medium- and long-chain acyl-CoA esters. {ECO:0000269|PubMed:24535825}.
136	ACBD6_HUMAN	0.000262109	0.631511	0.820995	Q9BR61	Acyl-CoA-binding domain-containing protein 6	ACBD6	ACBD6	282	cytosol [GO:0005829]	acyl-CoA metabolic process [GO:0006637]	fatty-acyl-CoA binding [GO:0000062]; lipid binding [GO:0008289]	Cytoplasm {ECO:0000269|PubMed:18268358}.	Binds long-chain acyl-coenzyme A molecules with a strong preference for unsaturated C18:1-CoA, lower affinity for unsaturated C20:4-CoA, and very weak affinity for saturated C16:0-CoA. Does not bind fatty acids. {ECO:0000269|PubMed:18268358}.
137	ACBP_HUMAN	-0.000993818	0.444934	0.694688	P07108	Acyl-CoA-binding protein (ACBP) (Diazepam-binding inhibitor) (DBI) (Endozepine) (EP)	DBI	DBI	87	endoplasmic reticulum lumen [GO:0005788]; extracellular exosome [GO:0070062]; Golgi apparatus [GO:0005794]; perinuclear endoplasmic reticulum [GO:0097038]; protein-lipid complex [GO:0032994]	acyl-CoA metabolic process [GO:0006637]; negative regulation of protein lipidation [GO:1903060]; phosphatidylcholine acyl-chain remodeling [GO:0036151]; positive regulation of CoA-transferase activity [GO:1905920]; positive regulation of phospholipid transport [GO:2001140]	benzodiazepine receptor binding [GO:0030156]; identical protein binding [GO:0042802]; lipid binding [GO:0008289]; long-chain fatty acyl-CoA binding [GO:0036042]	Endoplasmic reticulum {ECO:0000269|PubMed:17953517, ECO:0000269|PubMed:21698759}. Golgi apparatus {ECO:0000269|PubMed:17953517, ECO:0000269|PubMed:21698759}. Note=Golgi localization is dependent on ligand binding (PubMed:17953517). {ECO:0000269|PubMed:17953517}.	Binds medium- and long-chain acyl-CoA esters with very high affinity and may function as an intracellular carrier of acyl-CoA esters. It is also able to displace diazepam from the benzodiazepine (BZD) recognition site located on the GABA type A receptor. It is therefore possible that this protein also acts as a neuropeptide to modulate the action of the GABA receptor.
138	ACD_HUMAN	-0.00102021	0.728493	0.875973	Q96AP0	Adrenocortical dysplasia protein homolog (POT1 and TIN2-interacting protein)	ACD PIP1 PTOP TINT1 TPP1	ACD	458	nuclear body [GO:0016604]; nuclear chromosome, telomeric region [GO:0000784]; nuclear telomere cap complex [GO:0000783]; nucleoplasm [GO:0005654]; shelterin complex [GO:0070187]; telomerase holoenzyme complex [GO:0005697]	establishment of protein localization to telomere [GO:0070200]; intracellular protein transport [GO:0006886]; negative regulation of telomere maintenance via telomerase [GO:0032211]; positive regulation of single-stranded telomeric DNA binding [GO:0060381]; positive regulation of telomerase activity [GO:0051973]; positive regulation of telomere maintenance via telomerase [GO:0032212]; protection …	DNA polymerase binding [GO:0070182]; protein-containing complex binding [GO:0044877]; telomeric DNA binding [GO:0042162]	Nucleus {ECO:0000269|PubMed:15181449, ECO:0000269|PubMed:25205116, ECO:0000269|PubMed:25233904}. Chromosome, telomere {ECO:0000269|PubMed:15181449, ECO:0000269|PubMed:25205116, ECO:0000269|PubMed:25233904}.	Component of the shelterin complex (telosome) that is involved in the regulation of telomere length and protection. Shelterin associates with arrays of double-stranded TTAGGG repeats added by telomerase and protects chromosome ends. Without its protective activity, telomeres are no longer hidden from the DNA damage surveillance and chromosome ends are inappropriately processed by DNA repair pathw…
139	ACD10_HUMAN	0.000569842	0.286084	0.556828	Q6JQN1	Acyl-CoA dehydrogenase family member 10 (ACAD-10) (EC 1.3.99.-)	ACAD10	ACAD10	1059	mitochondrial matrix [GO:0005759]; mitochondrion [GO:0005739]	fatty acid beta-oxidation [GO:0006635]	acyl-CoA dehydrogenase activity [GO:0003995]; flavin adenine dinucleotide binding [GO:0050660]; hydrolase activity [GO:0016787]		Acyl-CoA dehydrogenase only active with R- and S-2-methyl-C15-CoA. {ECO:0000269|PubMed:21237683}.
140	ACD11_HUMAN	0.00062235	0.537163	0.760756	Q709F0	Acyl-CoA dehydrogenase family member 11 (ACAD-11) (EC 1.3.8.-)	ACAD11	ACAD11	780	mitochondrial inner membrane [GO:0005743]; mitochondrial membrane [GO:0031966]; nucleus [GO:0005634]; peroxisome [GO:0005777]	fatty acid beta-oxidation [GO:0006635]; fatty acid beta-oxidation using acyl-CoA dehydrogenase [GO:0033539]	acyl-CoA dehydrogenase activity [GO:0003995]; flavin adenine dinucleotide binding [GO:0050660]; long-chain-acyl-CoA dehydrogenase activity [GO:0004466]; medium-chain-acyl-CoA dehydrogenase activity [GO:0070991]; very-long-chain-acyl-CoA dehydrogenase activity [GO:0017099]	Peroxisome {ECO:0000250|UniProtKB:Q80XL6}. Mitochondrion membrane {ECO:0000269|PubMed:21237683}. Note=Has been detected associated with mitochondrial membrane, but no matrix, in kidney and cerebellum, as well as in a neuroblastoma cell line, but not in skin fibroblasts, where it is observed in cytoplasmic vesicles (PubMed:21237683). No mitochondrial targeting signals could be predicted for any kn…	Acyl-CoA dehydrogenase, that exhibits maximal activity towards saturated C22-CoA (PubMed:21237683). Probably participates in beta-oxydation and energy production but could also play a role in the metabolism of specific fatty acids to control fatty acids composition of cellular lipids in brain (Probable). {ECO:0000269|PubMed:21237683, ECO:0000305|PubMed:21237683}.
141	ACDSB_HUMAN	0.000113163	0.814987	0.921955	P45954	Short/branched chain specific acyl-CoA dehydrogenase, mitochondrial (SBCAD) (EC 1.3.8.5) (2-methyl branched chain acyl-CoA dehydrogenase) (2-MEBCAD) (2-methylbutyryl-coenzyme A dehydrogenase) (2-methylbutyryl-CoA dehydrogenase)	ACADSB	ACADSB	432	mitochondrial matrix [GO:0005759]; mitochondrion [GO:0005739]	branched-chain amino acid catabolic process [GO:0009083]; fatty acid metabolic process [GO:0006631]; isoleucine catabolic process [GO:0006550]	2-methylacyl-CoA dehydrogenase activity [GO:0003853]; flavin adenine dinucleotide binding [GO:0050660]; identical protein binding [GO:0042802]; isobutyryl-CoA:FAD oxidoreductase activity [GO:0102035]; short-branched-chain-acyl-CoA dehydrogenase activity [GO:0016937]	Mitochondrion matrix {ECO:0000305|PubMed:11013134}.	Short and branched chain specific acyl-CoA dehydrogenase that catalyzes the removal of one hydrogen from C-2 and C-3 of the fatty acyl-CoA thioester, resulting in the formation of trans-2-enoyl-CoA (PubMed:7698750, PubMed:11013134, PubMed:21430231, PubMed:10832746). Among the different mitochondrial acyl-CoA dehydrogenases, acts specifically on short and branched chain acyl-CoA derivatives such a…
142	ACE_HUMAN	0.00229185	0.118377	0.351712	P12821	Angiotensin-converting enzyme (ACE) (EC 3.2.1.-) (EC 3.4.15.1) (Dipeptidyl carboxypeptidase I) (Kininase II) (CD antigen CD143) [Cleaved into: Angiotensin-converting enzyme, soluble form]	ACE DCP DCP1	ACE	1306	endosome [GO:0005768]; external side of plasma membrane [GO:0009897]; extracellular exosome [GO:0070062]; extracellular region [GO:0005576]; extracellular space [GO:0005615]; integral component of membrane [GO:0016021]; lysosome [GO:0005764]; plasma membrane [GO:0005886]	amyloid-beta metabolic process [GO:0050435]; angiotensin maturation [GO:0002003]; antigen processing and presentation of peptide antigen via MHC class I [GO:0002474]; arachidonic acid secretion [GO:0050482]; blood vessel remodeling [GO:0001974]; cell proliferation in bone marrow [GO:0071838]; heart contraction [GO:0060047]; hematopoietic stem cell differentiation [GO:0060218]; hormone catabolic p…	actin binding [GO:0003779]; bradykinin receptor binding [GO:0031711]; carboxypeptidase activity [GO:0004180]; chloride ion binding [GO:0031404]; drug binding [GO:0008144]; endopeptidase activity [GO:0004175]; exopeptidase activity [GO:0008238]; metallodipeptidase activity [GO:0070573]; metallopeptidase activity [GO:0008237]; mitogen-activated protein kinase binding [GO:0051019]; mitogen-activated…	[Angiotensin-converting enzyme, soluble form]: Secreted.; Cell membrane; Single-pass type I membrane protein. Cytoplasm {ECO:0000250}. Note=Detected in both cell membrane and cytoplasm in neurons. {ECO:0000250}.	Converts angiotensin I to angiotensin II by release of the terminal His-Leu, this results in an increase of the vasoconstrictor activity of angiotensin. Also able to inactivate bradykinin, a potent vasodilator. Has also a glycosidase activity which releases GPI-anchored proteins from the membrane by cleaving the mannose linkage in the GPI moiety.
143	ACINU_HUMAN	-0.00152545	0.00629	0.086854	Q9UKV3	Apoptotic chromatin condensation inducer in the nucleus (Acinus)	ACIN1 ACINUS KIAA0670	ACIN1	1341	ASAP complex [GO:0061574]; cytosol [GO:0005829]; nuclear speck [GO:0016607]; nucleolus [GO:0005730]; nucleoplasm [GO:0005654]; nucleus [GO:0005634]; plasma membrane [GO:0005886]	apoptotic chromosome condensation [GO:0030263]; erythrocyte differentiation [GO:0030218]; mRNA processing [GO:0006397]; negative regulation of mRNA splicing, via spliceosome [GO:0048025]; positive regulation of apoptotic process [GO:0043065]; positive regulation of monocyte differentiation [GO:0045657]; RNA splicing [GO:0008380]	ATPase activity [GO:0016887]; enzyme binding [GO:0019899]; nucleic acid binding [GO:0003676]; RNA binding [GO:0003723]	Nucleus. Nucleus speckle. Nucleus, nucleoplasm. Note=Phosphorylation on Ser-1180 by SRPK2 redistributes it from the nuclear speckles to the nucleoplasm.	Auxiliary component of the splicing-dependent multiprotein exon junction complex (EJC) deposited at splice junction on mRNAs. The EJC is a dynamic structure consisting of core proteins and several peripheral nuclear and cytoplasmic associated factors that join the complex only transiently either during EJC assembly or during subsequent mRNA metabolism. Component of the ASAP complexes which bind R…
144	ACK1_HUMAN	0.000633733	0.260962	0.529806	Q07912	Activated CDC42 kinase 1 (ACK-1) (EC 2.7.10.2) (EC 2.7.11.1) (Tyrosine kinase non-receptor protein 2)	TNK2 ACK1	TNK2	1038	adherens junction [GO:0005912]; clathrin-coated pit [GO:0005905]; clathrin-coated vesicle [GO:0030136]; cytoophidium [GO:0097268]; cytoplasm [GO:0005737]; cytoplasmic vesicle membrane [GO:0030659]; cytosol [GO:0005829]; endosome [GO:0005768]; extrinsic component of cytoplasmic side of plasma membrane [GO:0031234]; Grb2-EGFR complex [GO:0070436]; membrane [GO:0016020]; nucleus [GO:0005634]; perinu…	cell differentiation [GO:0030154]; cell surface receptor signaling pathway [GO:0007166]; endocytosis [GO:0006897]; innate immune response [GO:0045087]; peptidyl-tyrosine autophosphorylation [GO:0038083]; phosphorylation [GO:0016310]; positive regulation of peptidyl-tyrosine phosphorylation [GO:0050731]; regulation of cell population proliferation [GO:0042127]; regulation of clathrin-dependent end…	ATP binding [GO:0005524]; epidermal growth factor receptor binding [GO:0005154]; GTPase inhibitor activity [GO:0005095]; identical protein binding [GO:0042802]; metal ion binding [GO:0046872]; non-membrane spanning protein tyrosine kinase activity [GO:0004715]; protein serine/threonine/tyrosine kinase activity [GO:0004712]; protein serine kinase activity [GO:0106310]; protein threonine kinase act…	Cell membrane {ECO:0000269|PubMed:20333297, ECO:0000269|PubMed:20979614}. Nucleus {ECO:0000269|PubMed:14733946, ECO:0000269|PubMed:20333297}. Endosome {ECO:0000250|UniProtKB:O54967}. Cell junction, adherens junction {ECO:0000305}. Cytoplasmic vesicle membrane; Peripheral membrane protein; Cytoplasmic side {ECO:0000269|PubMed:16137687}. Cytoplasmic vesicle, clathrin-coated vesicle {ECO:0000269|Pub…	Non-receptor tyrosine-protein and serine/threonine-protein kinase that is implicated in cell spreading and migration, cell survival, cell growth and proliferation. Transduces extracellular signals to cytosolic and nuclear effectors. Phosphorylates AKT1, AR, MCF2, WASL and WWOX. Implicated in trafficking and clathrin-mediated endocytosis through binding to epidermal growth factor receptor (EGFR) a…
145	ACKR4_HUMAN	-0.0039737	0.131871	0.371801	Q9NPB9	Atypical chemokine receptor 4 (C-C chemokine receptor type 11) (C-C CKR-11) (CC-CKR-11) (CCR-11) (CC chemokine receptor-like 1) (CCRL1) (CCX CKR)	ACKR4 CCBP2 CCR11 CCRL1 VSHK1	ACKR4	350	early endosome [GO:0005769]; external side of plasma membrane [GO:0009897]; integral component of plasma membrane [GO:0005887]; plasma membrane [GO:0005886]; recycling endosome [GO:0055037]	calcium-mediated signaling [GO:0019722]; cell chemotaxis [GO:0060326]; chemotaxis [GO:0006935]; G protein-coupled receptor signaling pathway [GO:0007186]; immune response [GO:0006955]; positive regulation of cytosolic calcium ion concentration [GO:0007204]	C-C chemokine binding [GO:0019957]; C-C chemokine receptor activity [GO:0016493]; chemokine binding [GO:0019956]; chemokine receptor activity [GO:0004950]; scavenger receptor activity [GO:0005044]	Early endosome {ECO:0000269|PubMed:23341447}. Recycling endosome {ECO:0000269|PubMed:23341447}. Cell membrane {ECO:0000269|PubMed:23341447}; Multi-pass membrane protein {ECO:0000269|PubMed:23341447}. Note=Predominantly localizes to endocytic vesicles, and upon stimulation by the ligand is internalized via caveolae. Once internalized, the ligand dissociates from the receptor, and is targeted to de…	Atypical chemokine receptor that controls chemokine levels and localization via high-affinity chemokine binding that is uncoupled from classic ligand-driven signal transduction cascades, resulting instead in chemokine sequestration, degradation, or transcytosis. Also known as interceptor (internalizing receptor) or chemokine-scavenging receptor or chemokine decoy receptor. Acts as a receptor for …
146	ACL6A_HUMAN	-0.00182733	0.000558964	0.0353201	O96019	Actin-like protein 6A (53 kDa BRG1-associated factor A) (Actin-related protein Baf53a) (ArpNbeta) (BRG1-associated factor 53A) (BAF53A) (INO80 complex subunit K)	ACTL6A BAF53 BAF53A INO80K	ACTL6A	429	Ino80 complex [GO:0031011]; npBAF complex [GO:0071564]; NuA4 histone acetyltransferase complex [GO:0035267]; nuclear chromatin [GO:0000790]; nucleoplasm [GO:0005654]; nucleus [GO:0005634]; plasma membrane [GO:0005886]; protein-containing complex [GO:0032991]; SWI/SNF complex [GO:0016514]	ATP-dependent chromatin remodeling [GO:0043044]; blastocyst formation [GO:0001825]; chromatin remodeling [GO:0006338]; DNA recombination [GO:0006310]; DNA repair [GO:0006281]; histone H2A acetylation [GO:0043968]; histone H4 acetylation [GO:0043967]; nervous system development [GO:0007399]; neural retina development [GO:0003407]; protein deubiquitination [GO:0016579]; regulation of growth [GO:004…	chromatin binding [GO:0003682]; transcription coactivator activity [GO:0003713]	Nucleus {ECO:0000269|PubMed:18026119}.	Involved in transcriptional activation and repression of select genes by chromatin remodeling (alteration of DNA-nucleosome topology). Component of SWI/SNF chromatin remodeling complexes that carry out key enzymatic activities, changing chromatin structure by altering DNA-histone contacts within a nucleosome in an ATP-dependent manner. Required for maximal ATPase activity of SMARCA4/BRG1/BAF190A …
147	ACLY_HUMAN	-3.31e-05	0.932823	0.973814	P53396	ATP-citrate synthase (EC 2.3.3.8) (ATP-citrate (pro-S-)-lyase) (ACL) (Citrate cleavage enzyme)	ACLY	ACLY	1101	azurophil granule lumen [GO:0035578]; cytosol [GO:0005829]; extracellular exosome [GO:0070062]; extracellular region [GO:0005576]; ficolin-1-rich granule lumen [GO:1904813]; membrane [GO:0016020]; nucleoplasm [GO:0005654]; plasma membrane [GO:0005886]	acetyl-CoA biosynthetic process [GO:0006085]; cholesterol biosynthetic process [GO:0006695]; citrate metabolic process [GO:0006101]; coenzyme A metabolic process [GO:0015936]; fatty acid biosynthetic process [GO:0006633]; fatty-acyl-CoA biosynthetic process [GO:0046949]; lipid biosynthetic process [GO:0008610]; neutrophil degranulation [GO:0043312]; oxaloacetate metabolic process [GO:0006107]; po…	ATP binding [GO:0005524]; ATP citrate synthase activity [GO:0003878]; metal ion binding [GO:0046872]	Cytoplasm, cytosol {ECO:0000269|PubMed:9116495}.	Catalyzes the cleavage of citrate into oxaloacetate and acetyl-CoA, the latter serving as common substrate for de novo cholesterol and fatty acid synthesis. {ECO:0000269|PubMed:10653665, ECO:0000269|PubMed:1371749, ECO:0000269|PubMed:19286649, ECO:0000269|PubMed:23932781, ECO:0000269|PubMed:9116495}.
148	ACM2_HUMAN	-0.0105608	0.199206	0.460006	P08172	Muscarinic acetylcholine receptor M2	CHRM2	CHRM2	466	asymmetric synapse [GO:0032279]; axon terminus [GO:0043679]; cholinergic synapse [GO:0098981]; clathrin-coated vesicle membrane [GO:0030665]; dendrite [GO:0030425]; glutamatergic synapse [GO:0098978]; integral component of membrane [GO:0016021]; integral component of plasma membrane [GO:0005887]; integral component of postsynaptic membrane [GO:0099055]; integral component of presynaptic membrane …	adenylate cyclase-inhibiting G protein-coupled acetylcholine receptor signaling pathway [GO:0007197]; adenylate cyclase-modulating G protein-coupled receptor signaling pathway [GO:0007188]; chemical synaptic transmission [GO:0007268]; G protein-coupled acetylcholine receptor signaling pathway [GO:0007213]; G protein-coupled receptor signaling pathway [GO:0007186]; G protein-coupled receptor signa…	arrestin family protein binding [GO:1990763]; G protein-coupled acetylcholine receptor activity [GO:0016907]; G protein-coupled receptor activity [GO:0004930]; G protein-coupled serotonin receptor activity [GO:0004993]; neurotransmitter receptor activity [GO:0030594]	Cell membrane {ECO:0000269|PubMed:22278061, ECO:0000269|PubMed:24256733, ECO:0000269|PubMed:3443095}; Multi-pass membrane protein {ECO:0000269|PubMed:22278061, ECO:0000269|PubMed:24256733}. Cell junction, synapse, postsynaptic cell membrane {ECO:0000305}; Multi-pass membrane protein {ECO:0000305}. Note=Phosphorylation in response to agonist binding promotes receptor internalization. {ECO:0000250|…	The muscarinic acetylcholine receptor mediates various cellular responses, including inhibition of adenylate cyclase, breakdown of phosphoinositides and modulation of potassium channels through the action of G proteins. Primary transducing effect is adenylate cyclase inhibition. Signaling promotes phospholipase C activity, leading to the release of inositol trisphosphate (IP3); this then triggers…
149	ACO11_HUMAN	0.00192865	0.126712	0.36438	Q8WXI4	Acyl-coenzyme A thioesterase 11 (Acyl-CoA thioesterase 11) (EC 3.1.2.-) (Acyl-CoA thioester hydrolase 11) (Adipose-associated thioesterase) (Brown fat-inducible thioesterase) (BFIT) (Palmitoyl-coenzyme A thioesterase) (EC 3.1.2.2)	ACOT11 BFIT KIAA0707 THEA	ACOT11	607	cytoplasm [GO:0005737]; cytosol [GO:0005829]; extracellular exosome [GO:0070062]; mitochondrial matrix [GO:0005759]	acyl-CoA metabolic process [GO:0006637]; fatty acid metabolic process [GO:0006631]; intracellular signal transduction [GO:0035556]; negative regulation of cold-induced thermogenesis [GO:0120163]; response to cold [GO:0009409]; response to temperature stimulus [GO:0009266]	acyl-CoA hydrolase activity [GO:0047617]; carboxylic ester hydrolase activity [GO:0052689]; fatty-acyl-CoA binding [GO:0000062]; lipid binding [GO:0008289]; long-chain acyl-CoA hydrolase activity [GO:0052816]; long-chain fatty acyl-CoA binding [GO:0036042]; myristoyl-CoA hydrolase activity [GO:0102991]; palmitoyl-CoA hydrolase activity [GO:0016290]	Mitochondrion matrix {ECO:0000269|PubMed:22897136}. Cytoplasm {ECO:0000269|PubMed:22897136}.	Has an acyl-CoA thioesterase activity with a preference for the long chain fatty acyl-CoA thioesters hexadecanoyl-CoA/palmitoyl-CoA and tetradecanoyl-CoA/myristoyl-CoA which are the main substrates in the mitochondrial beta-oxidation pathway. {ECO:0000269|PubMed:22897136}.
150	ACO13_HUMAN	0.000157632	0.772076	0.898096	Q9NPJ3	Acyl-coenzyme A thioesterase 13 (Acyl-CoA thioesterase 13) (EC 3.1.2.-) (Hotdog-fold thioesterase superfamily member 2) (Palmitoyl-CoA hydrolase) (EC 3.1.2.2) (Thioesterase superfamily member 2) (THEM2) [Cleaved into: Acyl-coenzyme A thioesterase 13, N-terminally processed]	ACOT13 THEM2 HT012 PNAS-27	ACOT13	140	cytosol [GO:0005829]; mitochondrion [GO:0005739]; nucleus [GO:0005634]; spindle [GO:0005819]	acyl-CoA metabolic process [GO:0006637]; negative regulation of cold-induced thermogenesis [GO:0120163]; protein homotetramerization [GO:0051289]	acyl-CoA hydrolase activity [GO:0047617]; metal ion binding [GO:0046872]; myristoyl-CoA hydrolase activity [GO:0102991]; palmitoyl-CoA hydrolase activity [GO:0016290]	Cytoplasm, cytosol {ECO:0000250|UniProtKB:Q9CQR4}. Mitochondrion {ECO:0000250|UniProtKB:Q9CQR4}. Nucleus {ECO:0000250|UniProtKB:Q9CQR4}. Cytoplasm, cytoskeleton, spindle {ECO:0000250|UniProtKB:Q9CQR4}. Note=During interphase, found both in the nucleus and in the cytoplasm. At mitosis, localizes to the spindle. Colocalizes with tubulin. {ECO:0000250|UniProtKB:Q9CQR4}.	Catalyzes the hydrolysis of acyl-CoAs to the free fatty acid and coenzyme A (CoASH), providing the potential to regulate intracellular levels of acyl-CoAs, free fatty acids and CoASH (PubMed:16934754, PubMed:19170545). Has acyl-CoA thioesterase activity towards medium (C12) and long-chain (C18) fatty acyl-CoA substrates (By similarity) (PubMed:16934754, PubMed:19170545). Can also hydrolyze 3-hydr…
151	ACOC_HUMAN	0.00157448	0.0474003	0.22011	P21399	Cytoplasmic aconitate hydratase (Aconitase) (EC 4.2.1.3) (Citrate hydro-lyase) (Ferritin repressor protein) (Iron regulatory protein 1) (IRP1) (Iron-responsive element-binding protein 1) (IRE-BP 1)	ACO1 IREB1	ACO1	889	cytoplasm [GO:0005737]; cytosol [GO:0005829]; endoplasmic reticulum [GO:0005783]; extracellular exosome [GO:0070062]; Golgi apparatus [GO:0005794]; mitochondrion [GO:0005739]	cellular iron ion homeostasis [GO:0006879]; citrate metabolic process [GO:0006101]; intestinal absorption [GO:0050892]; post-embryonic development [GO:0009791]; regulation of translation [GO:0006417]; response to iron(II) ion [GO:0010040]; tricarboxylic acid cycle [GO:0006099]	3 iron, 4 sulfur cluster binding [GO:0051538]; 4 iron, 4 sulfur cluster binding [GO:0051539]; aconitate hydratase activity [GO:0003994]; citrate dehydratase activity [GO:0047780]; iron-responsive element binding [GO:0030350]; metal ion binding [GO:0046872]; RNA binding [GO:0003723]	Cytoplasm.	Iron sensor. Binds a 4Fe-4S cluster and functions as aconitase when cellular iron levels are high. Functions as mRNA binding protein that regulates uptake, sequestration and utilization of iron when cellular iron levels are low. Binds to iron-responsive elements (IRES) in target mRNA species when iron levels are low. Binding of a 4Fe-4S cluster precludes RNA binding. {ECO:0000269|PubMed:1946430, …
152	ACON_HUMAN	-2.13e-05	0.959666	0.983892	Q99798	Aconitate hydratase, mitochondrial (Aconitase) (EC 4.2.1.3) (Citrate hydro-lyase)	ACO2	ACO2	780	cytosol [GO:0005829]; mitochondrial matrix [GO:0005759]; mitochondrion [GO:0005739]	citrate metabolic process [GO:0006101]; generation of precursor metabolites and energy [GO:0006091]; tricarboxylic acid cycle [GO:0006099]	4 iron, 4 sulfur cluster binding [GO:0051539]; aconitate hydratase activity [GO:0003994]; citrate dehydratase activity [GO:0047780]; iron ion binding [GO:0005506]	Mitochondrion {ECO:0000250|UniProtKB:P16276}.	Catalyzes the isomerization of citrate to isocitrate via cis-aconitate. {ECO:0000250|UniProtKB:P16276}.
153	ACOT1_HUMAN	-0.000178065	0.824605	0.926552	Q86TX2	Acyl-coenzyme A thioesterase 1 (Acyl-CoA thioesterase 1) (EC 3.1.2.-) (CTE-I) (CTE-Ib) (Inducible cytosolic acyl-coenzyme A thioester hydrolase) (Long chain acyl-CoA thioester hydrolase) (Long chain acyl-CoA hydrolase) (Palmitoyl-coenzyme A thioesterase) (EC 3.1.2.2)	ACOT1 CTE1	ACOT1	421	cytosol [GO:0005829]	acyl-CoA metabolic process [GO:0006637]; fatty acid metabolic process [GO:0006631]; long-chain fatty acid metabolic process [GO:0001676]; very long-chain fatty acid metabolic process [GO:0000038]	acyl-CoA hydrolase activity [GO:0047617]; carboxylic ester hydrolase activity [GO:0052689]; myristoyl-CoA hydrolase activity [GO:0102991]; palmitoyl-CoA hydrolase activity [GO:0016290]	Cytoplasm, cytosol {ECO:0000269|PubMed:16940157}.	Acyl-CoA thioesterases are a group of enzymes that catalyze the hydrolysis of acyl-CoAs into free fatty acids and coenzyme A (CoASH), regulating intracellular levels of acyl-CoAs, free fatty acids and CoASH. More active towards saturated and unsaturated long chain fatty acyl-CoAs (C12-C20). {ECO:0000269|PubMed:16940157}.
154	ACOT2_HUMAN	-0.00276435	0.327457	0.596984	P49753	Acyl-coenzyme A thioesterase 2, mitochondrial (Acyl-CoA thioesterase 2) (EC 3.1.2.2) (Acyl-coenzyme A thioester hydrolase 2a) (CTE-Ia) (Long-chain acyl-CoA thioesterase 2) (ZAP128)	ACOT2 PTE2 PTE2A	ACOT2	483	cytosol [GO:0005829]; mitochondrial matrix [GO:0005759]; mitochondrion [GO:0005739]; peroxisomal matrix [GO:0005782]	acyl-CoA metabolic process [GO:0006637]; fatty acid metabolic process [GO:0006631]; long-chain fatty acid metabolic process [GO:0001676]; protein targeting to peroxisome [GO:0006625]; very long-chain fatty acid metabolic process [GO:0000038]	acyl-CoA hydrolase activity [GO:0047617]; carboxylic ester hydrolase activity [GO:0052689]; myristoyl-CoA hydrolase activity [GO:0102991]; palmitoyl-CoA hydrolase activity [GO:0016290]	Mitochondrion {ECO:0000269|PubMed:16940157}.	Acyl-CoA thioesterases are a group of enzymes that catalyze the hydrolysis of acyl-CoAs to the free fatty acid and coenzyme A (CoASH), providing the potential to regulate intracellular levels of acyl-CoAs, free fatty acids and CoASH (PubMed:16940157). Acyl-coenzyme A thioesterase 2/ACOT2 displays higher activity toward long chain acyl CoAs (C14-C20) (PubMed:16940157, PubMed:10944470). The enzyme …
155	ACOT8_HUMAN	0.00237148	0.000995281	0.0446785	O14734	Acyl-coenzyme A thioesterase 8 (Acyl-CoA thioesterase 8) (EC 3.1.2.1) (EC 3.1.2.11) (EC 3.1.2.2) (EC 3.1.2.3) (EC 3.1.2.5) (Choloyl-coenzyme A thioesterase) (EC 3.1.2.27) (HIV-Nef-associated acyl-CoA thioesterase) (Peroxisomal acyl-CoA thioesterase 2) (PTE-2) (Peroxisomal acyl-coenzyme A thioester hydrolase 1) (PTE-1) (Peroxisomal long-chain acyl-CoA thioesterase 1) (Thioesterase II) (hACTE-III) …	ACOT8 ACTEIII PTE1	ACOT8	319	cytosol [GO:0005829]; peroxisomal matrix [GO:0005782]	acyl-CoA metabolic process [GO:0006637]; alpha-linolenic acid metabolic process [GO:0036109]; bile acid biosynthetic process [GO:0006699]; dicarboxylic acid catabolic process [GO:0043649]; fatty acid beta-oxidation using acyl-CoA oxidase [GO:0033540]; fatty acid catabolic process [GO:0009062]; negative regulation of CD4 production [GO:0045225]; peroxisome fission [GO:0016559]; protein targeting t…	acetoacetyl-CoA hydrolase activity [GO:0047603]; acetyl-CoA hydrolase activity [GO:0003986]; acyl-CoA hydrolase activity [GO:0047617]; carboxylic ester hydrolase activity [GO:0052689]; choloyl-CoA hydrolase activity [GO:0033882]; CoA hydrolase activity [GO:0016289]; glutaryl-CoA hydrolase activity [GO:0044466]; hydroxymethylglutaryl-CoA hydrolase activity [GO:0047994]; medium-chain acyl-CoA hydro…	Peroxisome matrix {ECO:0000269|PubMed:10092594, ECO:0000269|PubMed:15194431}. Note=Predominantly localized in the peroxisome but a localization to the cytosol cannot be excluded. {ECO:0000269|PubMed:10092594, ECO:0000269|PubMed:15194431}.	Acyl-coenzyme A (acyl-CoA) thioesterases are a group of enzymes that catalyze the hydrolysis of acyl-CoAs to the free fatty acid and coenzyme A (CoASH), providing the potential to regulate intracellular levels of acyl-CoAs, free fatty acids and CoASH (PubMed:9299485, PubMed:9153233, PubMed:15194431). Acyl-coenzyme A thioesterase 8/ACOT8 display no strong substrate specificity with respect to the …
156	ACOT9_HUMAN	0.000192582	0.704373	0.862963	Q9Y305	Acyl-coenzyme A thioesterase 9, mitochondrial (Acyl-CoA thioesterase 9) (EC 3.1.2.-) (Acyl-CoA thioester hydrolase 9)	ACOT9 CGI-16	ACOT9	439	mitochondrial matrix [GO:0005759]; mitochondrion [GO:0005739]	acyl-CoA metabolic process [GO:0006637]	acetyl-CoA hydrolase activity [GO:0003986]; acyl-CoA hydrolase activity [GO:0047617]; carboxylic ester hydrolase activity [GO:0052689]	Mitochondrion {ECO:0000250}.	Acyl-CoA thioesterases are a group of enzymes that catalyze the hydrolysis of acyl-CoAs to the free fatty acid and coenzyme A (CoASH), providing the potential to regulate intracellular levels of acyl-CoAs, free fatty acids and CoASH. Active on long chain acyl-CoAs.
157	ACOX1_HUMAN	0.0014483	0.0311424	0.17578	Q15067	Peroxisomal acyl-coenzyme A oxidase 1 (AOX) (EC 1.3.3.6) (Palmitoyl-CoA oxidase) (Straight-chain acyl-CoA oxidase) (SCOX) [Cleaved into: Peroxisomal acyl-CoA oxidase 1, A chain; Peroxisomal acyl-CoA oxidase 1, B chain; Peroxisomal acyl-CoA oxidase 1, C chain]	ACOX1 ACOX	ACOX1	660	cytosol [GO:0005829]; membrane [GO:0016020]; peroxisomal matrix [GO:0005782]; peroxisomal membrane [GO:0005778]; peroxisome [GO:0005777]	alpha-linolenic acid metabolic process [GO:0036109]; cholesterol homeostasis [GO:0042632]; fatty acid beta-oxidation using acyl-CoA oxidase [GO:0033540]; fatty acid catabolic process [GO:0009062]; fatty acid oxidation [GO:0019395]; generation of precursor metabolites and energy [GO:0006091]; hydrogen peroxide biosynthetic process [GO:0050665]; lipid homeostasis [GO:0055088]; lipid metabolic proce…	acyl-CoA oxidase activity [GO:0003997]; FAD binding [GO:0071949]; fatty acid binding [GO:0005504]; flavin adenine dinucleotide binding [GO:0050660]; palmitoyl-CoA oxidase activity [GO:0016401]; PDZ domain binding [GO:0030165]; protein homodimerization activity [GO:0042803]; protein N-terminus binding [GO:0047485]	Peroxisome {ECO:0000269|PubMed:32169171}.	Catalyzes the desaturation of acyl-CoAs to 2-trans-enoyl-CoAs. First enzyme of the fatty acid beta-oxidation pathway. {ECO:0000269|PubMed:15060085, ECO:0000269|PubMed:17458872, ECO:0000269|PubMed:17603022, ECO:0000269|PubMed:32169171}.; [Isoform 1]: Shows highest activity against medium-chain fatty acyl-CoAs and activity decreases with increasing chain length. {ECO:0000269|PubMed:17603022}.; [Iso…
158	ACOX2_HUMAN	0.00249243	0.00210807	0.0576663	Q99424	Peroxisomal acyl-coenzyme A oxidase 2 (EC 1.17.99.3) (3-alpha,7-alpha,12-alpha-trihydroxy-5-beta-cholestanoyl-CoA 24-hydroxylase) (3-alpha,7-alpha,12-alpha-trihydroxy-5-beta-cholestanoyl-CoA oxidase) (Trihydroxycoprostanoyl-CoA oxidase) (THCA-CoA oxidase) (THCCox)	ACOX2	ACOX2	681	cytosol [GO:0005829]; intracellular membrane-bounded organelle [GO:0043231]; peroxisomal matrix [GO:0005782]; peroxisome [GO:0005777]	bile acid biosynthetic process [GO:0006699]; fatty acid beta-oxidation using acyl-CoA oxidase [GO:0033540]; lipid homeostasis [GO:0055088]; positive regulation of cell death [GO:0010942]; positive regulation of response to oxidative stress [GO:1902884]; protein targeting to peroxisome [GO:0006625]; very long-chain fatty acid metabolic process [GO:0000038]	3alpha,7alpha,12alpha-trihydroxy-5beta-cholestanoyl-CoA 24-hydroxylase activity [GO:0033791]; acyl-CoA oxidase activity [GO:0003997]; FAD binding [GO:0071949]; fatty acid binding [GO:0005504]; flavin adenine dinucleotide binding [GO:0050660]; palmitoyl-CoA oxidase activity [GO:0016401]; protein homodimerization activity [GO:0042803]	Peroxisome {ECO:0000269|PubMed:27884763, ECO:0000269|PubMed:8943006}.	Oxidizes the CoA esters of the bile acid intermediates di- and tri-hydroxycholestanoic acids (PubMed:27884763). Capable of oxidizing short as well as long chain 2-methyl branched fatty acids (By similarity). {ECO:0000250|UniProtKB:P07872, ECO:0000269|PubMed:27884763}.
159	ACOX3_HUMAN	0.000924824	0.12855	0.367102	O15254	Peroxisomal acyl-coenzyme A oxidase 3 (EC 1.3.3.6) (Branched-chain acyl-CoA oxidase) (BRCACox) (Pristanoyl-CoA oxidase)	ACOX3 BRCOX PRCOX	ACOX3	700	cytosol [GO:0005829]; membrane [GO:0016020]; peroxisomal matrix [GO:0005782]; peroxisome [GO:0005777]	fatty acid beta-oxidation using acyl-CoA oxidase [GO:0033540]; lipid homeostasis [GO:0055088]; protein targeting to peroxisome [GO:0006625]	acyl-CoA oxidase activity [GO:0003997]; FAD binding [GO:0071949]; fatty acid binding [GO:0005504]; flavin adenine dinucleotide binding [GO:0050660]; pristanoyl-CoA oxidase activity [GO:0016402]	Peroxisome {ECO:0000305}.	Oxidizes the CoA-esters of 2-methyl-branched fatty acids. {ECO:0000250|UniProtKB:Q63448}.
160	ACPH_HUMAN	0.000709416	0.136832	0.378678	P13798	Acylamino-acid-releasing enzyme (AARE) (EC 3.4.19.1) (Acyl-peptide hydrolase) (APH) (Acylaminoacyl-peptidase) (Oxidized protein hydrolase) (OPH)	APEH D3F15S2 D3S48E DNF15S2	APEH	732	cytosol [GO:0005829]; extracellular exosome [GO:0070062]; extracellular region [GO:0005576]; ficolin-1-rich granule lumen [GO:1904813]; nuclear membrane [GO:0031965]	amyloid-beta metabolic process [GO:0050435]; neutrophil degranulation [GO:0043312]; proteolysis [GO:0006508]; translational termination [GO:0006415]	identical protein binding [GO:0042802]; omega peptidase activity [GO:0008242]; RNA binding [GO:0003723]; serine-type endopeptidase activity [GO:0004252]	Cytoplasm.	This enzyme catalyzes the hydrolysis of the N-terminal peptide bond of an N-acetylated peptide to generate an N-acetylated amino acid and a peptide with a free N-terminus. It preferentially cleaves off Ac-Ala, Ac-Met and Ac-Ser. {ECO:0000269|PubMed:1861871, ECO:0000269|PubMed:2006156}.
161	ACPM_HUMAN	0.00135656	0.417325	0.675163	O14561	Acyl carrier protein, mitochondrial (ACP) (CI-SDAP) (NADH-ubiquinone oxidoreductase 9.6 kDa subunit)	NDUFAB1	NDUFAB1	156	mitochondrial inner membrane [GO:0005743]; mitochondrial matrix [GO:0005759]; mitochondrial membrane [GO:0031966]; mitochondrial respiratory chain complex I [GO:0005747]; mitochondrion [GO:0005739]; nucleoplasm [GO:0005654]	fatty acid biosynthetic process [GO:0006633]; mitochondrial electron transport, NADH to ubiquinone [GO:0006120]; mitochondrial respiratory chain complex I assembly [GO:0032981]; protein lipoylation [GO:0009249]	acyl binding [GO:0000035]; acyl carrier activity [GO:0000036]; calcium ion binding [GO:0005509]; fatty acid binding [GO:0005504]; NADH dehydrogenase (ubiquinone) activity [GO:0008137]	Mitochondrion {ECO:0000269|PubMed:12611891, ECO:0000269|PubMed:28892042}.	Carrier of the growing fatty acid chain in fatty acid biosynthesis (By similarity). Accessory and non-catalytic subunit of the mitochondrial membrane respiratory chain NADH dehydrogenase (Complex I), which functions in the transfer of electrons from NADH to the respiratory chain (PubMed:27626371). {ECO:0000250|UniProtKB:P52505, ECO:0000269|PubMed:27626371}.
162	ACS2L_HUMAN	0.00078452	0.592931	0.798601	Q9NUB1	Acetyl-coenzyme A synthetase 2-like, mitochondrial (EC 6.2.1.1) (Acetate--CoA ligase 2) (Acetyl-CoA synthetase 2) (AceCS2) (Acyl-CoA synthetase short-chain family member 1) (Propionate--CoA ligase) (EC 6.2.1.17)	ACSS1 ACAS2L KIAA1846	ACSS1	689	mitochondrial matrix [GO:0005759]	acetate biosynthetic process [GO:0019413]; acetyl-CoA biosynthetic process [GO:0006085]; acetyl-CoA biosynthetic process from acetate [GO:0019427]; ethanol oxidation [GO:0006069]; propionate biosynthetic process [GO:0019542]	acetate-CoA ligase activity [GO:0003987]; AMP binding [GO:0016208]; ATP binding [GO:0005524]; propionate-CoA ligase activity [GO:0050218]	Mitochondrion matrix {ECO:0000269|PubMed:16788062}.	Catalyzes the synthesis of acetyl-CoA from short-chain fatty acids (PubMed:16788062). Acetate is the preferred substrate (PubMed:16788062). Can also utilize propionate with a much lower affinity (By similarity). Provides acetyl-CoA that is utilized mainly for oxidation under ketogenic conditions (By similarity). Involved in thermogenesis under ketogenic conditions, using acetate as a vital fuel w…
163	ACSA_HUMAN	0.00103177	0.196323	0.456931	Q9NR19	Acetyl-coenzyme A synthetase, cytoplasmic (EC 6.2.1.1) (Acetate--CoA ligase) (Acetyl-CoA synthetase) (ACS) (AceCS) (Acetyl-CoA synthetase 1) (AceCS1) (Acyl-CoA synthetase short-chain family member 2) (Acyl-activating enzyme) (Propionate--CoA ligase) (EC 6.2.1.17)	ACSS2 ACAS2	ACSS2	701	cytoplasm [GO:0005737]; cytosol [GO:0005829]; intracellular membrane-bounded organelle [GO:0043231]; mitochondrial matrix [GO:0005759]; nucleoplasm [GO:0005654]	acetate biosynthetic process [GO:0019413]; acetyl-CoA biosynthetic process from acetate [GO:0019427]; ethanol oxidation [GO:0006069]; lipid biosynthetic process [GO:0008610]; propionate biosynthetic process [GO:0019542]	acetate-CoA ligase activity [GO:0003987]; AMP binding [GO:0016208]; ATP binding [GO:0005524]; propionate-CoA ligase activity [GO:0050218]	Cytoplasm, cytosol {ECO:0000269|PubMed:10843999, ECO:0000269|PubMed:28003429}.	Catalyzes the synthesis of acetyl-CoA from short-chain fatty acids (PubMed:10843999, PubMed:28003429). Acetate is the preferred substrate (PubMed:10843999, PubMed:28003429). Can also utilize propionate with a much lower affinity (By similarity). {ECO:0000250|UniProtKB:Q9QXG4, ECO:0000269|PubMed:10843999, ECO:0000269|PubMed:28003429}.
164	ACSF2_HUMAN	0.000101471	0.876228	0.949439	Q96CM8	Medium-chain acyl-CoA ligase ACSF2, mitochondrial (EC 6.2.1.2)	ACSF2 UNQ493/PRO1009	ACSF2	615	mitochondrial matrix [GO:0005759]	acyl-CoA metabolic process [GO:0006637]; fatty acid metabolic process [GO:0006631]	acyl-CoA ligase activity [GO:0003996]; ATP binding [GO:0005524]; butyrate-CoA ligase activity [GO:0047760]; medium-chain fatty acid-CoA ligase activity [GO:0031956]	Mitochondrion {ECO:0000305}.	Acyl-CoA synthases catalyze the initial reaction in fatty acid metabolism, by forming a thioester with CoA (PubMed:17762044). Has some preference toward medium-chain substrates (PubMed:17762044). Plays a role in adipocyte differentiation (PubMed:16380219). {ECO:0000269|PubMed:16380219, ECO:0000269|PubMed:17762044}.
165	ACSF3_HUMAN	0.000504501	0.453335	0.699657	Q4G176	Malonate--CoA ligase ACSF3, mitochondrial (EC 6.2.1.n3) (Acyl-CoA synthetase family member 3)	ACSF3 PSEC0197	ACSF3	576	mitochondrial matrix [GO:0005759]; mitochondrion [GO:0005739]	fatty acid biosynthetic process [GO:0006633]; fatty acid metabolic process [GO:0006631]; long-chain fatty-acyl-CoA biosynthetic process [GO:0035338]; malonate catabolic process [GO:0090410]	acid-thiol ligase activity [GO:0016878]; ATP binding [GO:0005524]; CoA-ligase activity [GO:0016405]; malonyl-CoA synthetase activity [GO:0090409]; very long-chain fatty acid-CoA ligase activity [GO:0031957]	Mitochondrion {ECO:0000269|PubMed:21841779, ECO:0000269|PubMed:21846720}.	Catalyzes the initial reaction in intramitochondrial fatty acid synthesis, by activating malonate and methylmalonate, but not acetate, into their respective CoA thioester (PubMed:21846720, PubMed:21841779). May have some preference toward very-long-chain substrates (PubMed:17762044). {ECO:0000269|PubMed:17762044, ECO:0000269|PubMed:21841779, ECO:0000269|PubMed:21846720}.
166	ACSL1_HUMAN	0.00150203	0.0296296	0.171996	P33121	Long-chain-fatty-acid--CoA ligase 1 (EC 6.2.1.3) (Acyl-CoA synthetase 1) (ACS1) (Arachidonate--CoA ligase) (EC 6.2.1.15) (Long-chain acyl-CoA synthetase 1) (LACS 1) (Long-chain acyl-CoA synthetase 2) (LACS 2) (Long-chain fatty acid-CoA ligase 2) (Palmitoyl-CoA ligase 1) (Palmitoyl-CoA ligase 2) (Phytanate--CoA ligase) (EC 6.2.1.24)	ACSL1 FACL1 FACL2 LACS LACS1 LACS2	ACSL1	698	endoplasmic reticulum [GO:0005783]; endoplasmic reticulum membrane [GO:0005789]; integral component of membrane [GO:0016021]; membrane [GO:0016020]; mitochondrial outer membrane [GO:0005741]; mitochondrion [GO:0005739]; peroxisomal membrane [GO:0005778]; plasma membrane [GO:0005886]	adiponectin-activated signaling pathway [GO:0033211]; alpha-linolenic acid metabolic process [GO:0036109]; fatty acid transport [GO:0015908]; linoleic acid metabolic process [GO:0043651]; lipid biosynthetic process [GO:0008610]; long-chain fatty acid import into cell [GO:0044539]; long-chain fatty acid metabolic process [GO:0001676]; long-chain fatty-acyl-CoA biosynthetic process [GO:0035338]; po…	acyl-CoA ligase activity [GO:0003996]; arachidonate-CoA ligase activity [GO:0047676]; ATP binding [GO:0005524]; decanoate-CoA ligase activity [GO:0102391]; long-chain fatty acid-CoA ligase activity [GO:0004467]; oleoyl-CoA ligase activity [GO:0090434]; phytanate-CoA ligase activity [GO:0050197]	Mitochondrion outer membrane {ECO:0000250}; Single-pass type III membrane protein {ECO:0000250}. Peroxisome membrane {ECO:0000250}; Single-pass type III membrane protein {ECO:0000250}. Microsome membrane {ECO:0000250}; Single-pass type III membrane protein {ECO:0000250}. Endoplasmic reticulum membrane {ECO:0000269|PubMed:24269233}; Single-pass type III membrane protein {ECO:0000250}.	Catalyzes the conversion of long-chain fatty acids to their active form acyl-CoAs for both synthesis of cellular lipids, and degradation via beta-oxidation (PubMed:24269233, PubMed:22633490, PubMed:21242590). Preferentially uses palmitoleate, oleate and linoleate (PubMed:24269233). Preferentially activates arachidonate than epoxyeicosatrienoic acids (EETs) or hydroxyeicosatrienoic acids (HETEs) (…
167	ACSL3_HUMAN	-0.000805834	0.127782	0.366218	O95573	Long-chain-fatty-acid--CoA ligase 3 (EC 6.2.1.3) (Arachidonate--CoA ligase) (EC 6.2.1.15) (Long-chain acyl-CoA synthetase 3) (LACS 3)	ACSL3 ACS3 FACL3 LACS3	ACSL3	720	endoplasmic reticulum [GO:0005783]; endoplasmic reticulum membrane [GO:0005789]; Golgi apparatus [GO:0005794]; integral component of membrane [GO:0016021]; lipid droplet [GO:0005811]; membrane [GO:0016020]; mitochondrial outer membrane [GO:0005741]; perinuclear region of cytoplasm [GO:0048471]; peroxisomal membrane [GO:0005778]; plasma membrane [GO:0005886]	brain development [GO:0007420]; fatty acid biosynthetic process [GO:0006633]; long-chain fatty acid import into cell [GO:0044539]; long-chain fatty acid metabolic process [GO:0001676]; long-chain fatty-acyl-CoA biosynthetic process [GO:0035338]; long-chain fatty-acyl-CoA metabolic process [GO:0035336]; neuron differentiation [GO:0030182]; positive regulation of Golgi to plasma membrane protein tr…	acyl-CoA ligase activity [GO:0003996]; arachidonate-CoA ligase activity [GO:0047676]; ATP binding [GO:0005524]; decanoate-CoA ligase activity [GO:0102391]; long-chain fatty acid-CoA ligase activity [GO:0004467]; protein domain specific binding [GO:0019904]; protein kinase binding [GO:0019901]	Mitochondrion outer membrane {ECO:0000250}; Single-pass type III membrane protein {ECO:0000250}. Peroxisome membrane {ECO:0000250}; Single-pass type III membrane protein {ECO:0000250}. Microsome membrane {ECO:0000250}; Single-pass type III membrane protein {ECO:0000250}. Endoplasmic reticulum membrane {ECO:0000250}; Single-pass type III membrane protein {ECO:0000250}.	Acyl-CoA synthetases (ACSL) activates long-chain fatty acids for both synthesis of cellular lipids, and degradation via beta-oxidation (PubMed:22633490). Required for the incorporation of fatty acids into phosphatidylcholine, the major phospholipid located on the surface of VLDL (very low density lipoproteins) (PubMed:18003621). Has mainly an anabolic role in energy metabolism. Mediates hepatic l…
168	ACSL5_HUMAN	0.00166903	0.425132	0.680488	Q9ULC5	Long-chain-fatty-acid--CoA ligase 5 (EC 6.2.1.3) (Arachidonate--CoA ligase) (EC 6.2.1.15) (Long-chain acyl-CoA synthetase 5) (LACS 5)	ACSL5 ACS5 FACL5 UNQ633/PRO1250	ACSL5	683	endoplasmic reticulum [GO:0005783]; endoplasmic reticulum membrane [GO:0005789]; integral component of membrane [GO:0016021]; membrane [GO:0016020]; mitochondrial outer membrane [GO:0005741]; mitochondrion [GO:0005739]; nucleolus [GO:0005730]; nucleoplasm [GO:0005654]; plasma membrane [GO:0005886]	lipid biosynthetic process [GO:0008610]; long-chain fatty acid metabolic process [GO:0001676]; long-chain fatty-acyl-CoA biosynthetic process [GO:0035338]; positive regulation of long-chain fatty acid import across plasma membrane [GO:0010747]; regulation of extrinsic apoptotic signaling pathway [GO:2001236]	acyl-CoA ligase activity [GO:0003996]; arachidonate-CoA ligase activity [GO:0047676]; ATP binding [GO:0005524]; decanoate-CoA ligase activity [GO:0102391]; long-chain fatty acid-CoA ligase activity [GO:0004467]	Mitochondrion {ECO:0000269|PubMed:17681178}. Endoplasmic reticulum {ECO:0000269|PubMed:17681178, ECO:0000269|PubMed:24269233}. Mitochondrion outer membrane {ECO:0000250}; Single-pass type III membrane protein {ECO:0000250}. Endoplasmic reticulum membrane {ECO:0000250}; Single-pass type III membrane protein {ECO:0000250}. Cell membrane {ECO:0000269|PubMed:24269233}.	Catalyzes the conversion of long-chain fatty acids to their active form acyl-CoAs for both synthesis of cellular lipids, and degradation via beta-oxidation (PubMed:17681178, PubMed:24269233, PubMed:22633490). ACSL5 may activate fatty acids from exogenous sources for the synthesis of triacylglycerol destined for intracellular storage (By similarity). Utilizes a wide range of saturated fatty acids …
169	ACSS3_HUMAN	0.00453853	0.000271058	0.0284662	Q9H6R3	Acyl-CoA synthetase short-chain family member 3, mitochondrial (EC 6.2.1.1) (Acetate--CoA ligase 3) (Acyl-CoA synthetase short-chain family member 3) (Propionate--CoA ligase) (EC 6.2.1.17)	ACSS3	ACSS3	686	mitochondrial matrix [GO:0005759]	ketone body biosynthetic process [GO:0046951]	acetate-CoA ligase activity [GO:0003987]; ATP binding [GO:0005524]; butyrate-CoA ligase activity [GO:0047760]; propionate-CoA ligase activity [GO:0050218]	Mitochondrion matrix {ECO:0000269|PubMed:28003429}.	Catalyzes the synthesis of acetyl-CoA from short-chain fatty acids (PubMed:28003429). Propionate is the preferred substrate (PubMed:28003429). Can utilize acetate and butyrate with a much lower affinity (By similarity). {ECO:0000250|UniProtKB:A0A0G2K047, ECO:0000269|PubMed:28003429}.
170	ACTA_HUMAN	-0.000999636	0.656097	0.836164	P62736	Actin, aortic smooth muscle (Alpha-actin-2) (Cell growth-inhibiting gene 46 protein) [Cleaved into: Actin, aortic smooth muscle, intermediate form]	ACTA2 ACTSA ACTVS GIG46	ACTA2	377	actin cytoskeleton [GO:0015629]; cell body [GO:0044297]; cytoplasm [GO:0005737]; cytosol [GO:0005829]; dynactin complex [GO:0005869]; extracellular exosome [GO:0070062]; extracellular space [GO:0005615]; filopodium [GO:0030175]; lamellipodium [GO:0030027]; protein-containing complex [GO:0032991]; smooth muscle contractile fiber [GO:0030485]	glomerular mesangial cell development [GO:0072144]; mesenchyme migration [GO:0090131]; muscle contraction [GO:0006936]; positive regulation of gene expression [GO:0010628]; positive regulation of transcription, DNA-templated [GO:0045893]; regulation of blood pressure [GO:0008217]; response to virus [GO:0009615]; vascular associated smooth muscle contraction [GO:0014829]	ATP binding [GO:0005524]; protein kinase binding [GO:0019901]	Cytoplasm, cytoskeleton.	Actins are highly conserved proteins that are involved in various types of cell motility and are ubiquitously expressed in all eukaryotic cells.
171	ACTB_HUMAN	-0.00291036	0.0580445	0.241886	P60709	Actin, cytoplasmic 1 (Beta-actin) [Cleaved into: Actin, cytoplasmic 1, N-terminally processed]	ACTB	ACTB	375	actin cytoskeleton [GO:0015629]; actin filament [GO:0005884]; adherens junction [GO:0005912]; apical junction complex [GO:0043296]; axon [GO:0030424]; blood microparticle [GO:0072562]; cell-cell junction [GO:0005911]; cytoplasm [GO:0005737]; cytoplasmic ribonucleoprotein granule [GO:0036464]; cytoskeleton [GO:0005856]; cytosol [GO:0005829]; dense body [GO:0097433]; extracellular exosome [GO:00700…	adherens junction assembly [GO:0034333]; apical protein localization [GO:0045176]; ATP-dependent chromatin remodeling [GO:0043044]; axonogenesis [GO:0007409]; cell junction assembly [GO:0034329]; cell motility [GO:0048870]; cellular response to cytochalasin B [GO:0072749]; ephrin receptor signaling pathway [GO:0048013]; establishment or maintenance of cell polarity [GO:0007163]; Fc-gamma receptor…	ATP binding [GO:0005524]; identical protein binding [GO:0042802]; kinesin binding [GO:0019894]; nitric-oxide synthase binding [GO:0050998]; protein kinase binding [GO:0019901]; structural constituent of cytoskeleton [GO:0005200]; structural constituent of postsynaptic actin cytoskeleton [GO:0098973]; Tat protein binding [GO:0030957]; tau protein binding [GO:0048156]	Cytoplasm, cytoskeleton {ECO:0000269|PubMed:11687588, ECO:0000269|PubMed:17289661}. Nucleus {ECO:0000269|PubMed:11687588, ECO:0000269|PubMed:29925947}. Note=Localized in cytoplasmic mRNP granules containing untranslated mRNAs. {ECO:0000269|PubMed:17289661}.	Actin is a highly conserved protein that polymerizes to produce filaments that form cross-linked networks in the cytoplasm of cells (PubMed:29581253). Actin exists in both monomeric (G-actin) and polymeric (F-actin) forms, both forms playing key functions, such as cell motility and contraction (PubMed:29581253). In addition to their role in the cytoplasmic cytoskeleton, G- and F-actin also locali…
172	ACTBL_HUMAN	-0.000311081	0.898204	0.960834	Q562R1	Beta-actin-like protein 2 (Kappa-actin)	ACTBL2	ACTBL2	376	actin filament [GO:0005884]; axon [GO:0030424]; cytoplasm [GO:0005737]; extracellular exosome [GO:0070062]; extracellular space [GO:0005615]; glutamatergic synapse [GO:0098978]; membrane [GO:0016020]; NuA4 histone acetyltransferase complex [GO:0035267]; synapse [GO:0045202]	axonogenesis [GO:0007409]; cell motility [GO:0048870]	ATP binding [GO:0005524]; protein kinase binding [GO:0019901]; structural constituent of postsynaptic actin cytoskeleton [GO:0098973]	Cytoplasm, cytoskeleton {ECO:0000250}.	Actins are highly conserved proteins that are involved in various types of cell motility and are ubiquitously expressed in all eukaryotic cells. {ECO:0000250}.
173	ACTC_HUMAN	-0.00729525	0.0257738	0.162377	P68032	Actin, alpha cardiac muscle 1 (Alpha-cardiac actin) [Cleaved into: Actin, alpha cardiac muscle 1, intermediate form]	ACTC1 ACTC	ACTC1	377	actin cytoskeleton [GO:0015629]; actin filament [GO:0005884]; blood microparticle [GO:0072562]; cell body [GO:0044297]; cytoplasm [GO:0005737]; cytosol [GO:0005829]; dynactin complex [GO:0005869]; extracellular exosome [GO:0070062]; extracellular space [GO:0005615]; filopodium [GO:0030175]; focal adhesion [GO:0005925]; glutamatergic synapse [GO:0098978]; I band [GO:0031674]; lamellipodium [GO:003…	actin filament-based movement [GO:0030048]; actin filament organization [GO:0007015]; actin-myosin filament sliding [GO:0033275]; actomyosin structure organization [GO:0031032]; cardiac muscle contraction [GO:0060048]; cardiac muscle tissue morphogenesis [GO:0055008]; cardiac myofibril assembly [GO:0055003]; heart contraction [GO:0060047]; mesenchyme migration [GO:0090131]; muscle filament slidin…	ATPase activity [GO:0016887]; ATP binding [GO:0005524]; myosin binding [GO:0017022]	Cytoplasm, cytoskeleton.	Actins are highly conserved proteins that are involved in various types of cell motility and are ubiquitously expressed in all eukaryotic cells.
174	ACTG_HUMAN	-0.00268127	0.0401913	0.20243	P63261	Actin, cytoplasmic 2 (Gamma-actin) [Cleaved into: Actin, cytoplasmic 2, N-terminally processed]	ACTG1 ACTG	ACTG1	375	actin filament [GO:0005884]; apical junction complex [GO:0043296]; basal body patch [GO:0120220]; blood microparticle [GO:0072562]; calyx of Held [GO:0044305]; cell-cell junction [GO:0005911]; cytoskeleton [GO:0005856]; cytosol [GO:0005829]; dense body [GO:0097433]; extracellular exosome [GO:0070062]; extracellular space [GO:0005615]; filamentous actin [GO:0031941]; focal adhesion [GO:0005925]; m…	angiogenesis [GO:0001525]; cell junction assembly [GO:0034329]; cellular response to interferon-gamma [GO:0071346]; ephrin receptor signaling pathway [GO:0048013]; Fc-gamma receptor signaling pathway involved in phagocytosis [GO:0038096]; maintenance of blood-brain barrier [GO:0035633]; membrane organization [GO:0061024]; morphogenesis of a polarized epithelium [GO:0001738]; platelet aggregation …	ATP binding [GO:0005524]; identical protein binding [GO:0042802]; profilin binding [GO:0005522]; structural constituent of cytoskeleton [GO:0005200]; structural constituent of postsynaptic actin cytoskeleton [GO:0098973]; ubiquitin protein ligase binding [GO:0031625]	Cytoplasm, cytoskeleton {ECO:0000269|PubMed:28493397}.	Actins are highly conserved proteins that are involved in various types of cell motility and are ubiquitously expressed in all eukaryotic cells. {ECO:0000305|PubMed:29581253}.
175	ACTN1_HUMAN	-8.87e-05	0.858371	0.940823	P12814	Alpha-actinin-1 (Alpha-actinin cytoskeletal isoform) (F-actin cross-linking protein) (Non-muscle alpha-actinin-1)	ACTN1	ACTN1	892	brush border [GO:0005903]; cell-cell junction [GO:0005911]; cell projection [GO:0042995]; cytoplasm [GO:0005737]; cytosol [GO:0005829]; extracellular exosome [GO:0070062]; extracellular region [GO:0005576]; extracellular space [GO:0005615]; fascia adherens [GO:0005916]; focal adhesion [GO:0005925]; glutamatergic synapse [GO:0098978]; plasma membrane [GO:0005886]; platelet alpha granule lumen [GO:…	actin filament bundle assembly [GO:0051017]; actin filament network formation [GO:0051639]; actin filament organization [GO:0007015]; focal adhesion assembly [GO:0048041]; negative regulation of cellular component movement [GO:0051271]; platelet degranulation [GO:0002576]; platelet formation [GO:0030220]; platelet morphogenesis [GO:0036344]; regulation of apoptotic process [GO:0042981]	actin filament binding [GO:0051015]; calcium ion binding [GO:0005509]; double-stranded RNA binding [GO:0003725]; integrin binding [GO:0005178]; ion channel binding [GO:0044325]; nuclear receptor transcription coactivator activity [GO:0030374]; protein homodimerization activity [GO:0042803]; structural constituent of postsynapse [GO:0099186]; vinculin binding [GO:0017166]	Cytoplasm, cytoskeleton {ECO:0000269|PubMed:24069336, ECO:0000269|PubMed:7750553}. Cytoplasm, myofibril, sarcomere, Z line {ECO:0000269|PubMed:7750553}. Cell membrane {ECO:0000250|UniProtKB:Q9Z1P2}. Cell junction {ECO:0000250|UniProtKB:Q9Z1P2}. Cell projection, ruffle {ECO:0000250|UniProtKB:Q7TPR4}. Note=Colocalizes with MYOZ2 and PPP3CA at the Z-line of heart and skeletal muscle. Colocalizes wit…	F-actin cross-linking protein which is thought to anchor actin to a variety of intracellular structures. This is a bundling protein.
176	ACTN2_HUMAN	-0.0348745	0.16477	0.417323	P35609	Alpha-actinin-2 (Alpha-actinin skeletal muscle isoform 2) (F-actin cross-linking protein)	ACTN2	ACTN2	894	actin filament [GO:0005884]; cortical actin cytoskeleton [GO:0030864]; cytoskeleton [GO:0005856]; cytosol [GO:0005829]; dendritic spine [GO:0043197]; extracellular exosome [GO:0070062]; extracellular region [GO:0005576]; filopodium [GO:0030175]; focal adhesion [GO:0005925]; glutamatergic synapse [GO:0098978]; platelet alpha granule lumen [GO:0031093]; postsynaptic density, intracellular component…	actin filament uncapping [GO:0051695]; cardiac muscle cell development [GO:0055013]; cell adhesion [GO:0007155]; focal adhesion assembly [GO:0048041]; MAPK cascade [GO:0000165]; microspike assembly [GO:0030035]; muscle filament sliding [GO:0030049]; negative regulation of potassium ion transmembrane transporter activity [GO:1901017]; negative regulation of potassium ion transport [GO:0043267]; ne…	actin filament binding [GO:0051015]; calcium ion binding [GO:0005509]; cytoskeletal protein binding [GO:0008092]; FATZ binding [GO:0051373]; identical protein binding [GO:0042802]; integrin binding [GO:0005178]; ion channel binding [GO:0044325]; LIM domain binding [GO:0030274]; phosphatidylinositol-4,5-bisphosphate binding [GO:0005546]; protein domain specific binding [GO:0019904]; structural con…	Cytoplasm, myofibril, sarcomere, Z line {ECO:0000269|PubMed:11171996, ECO:0000269|PubMed:19932097, ECO:0000269|PubMed:30701273}. Note=Colocalizes with MYOZ1 and FLNC at the Z-lines of skeletal muscle.	F-actin cross-linking protein which is thought to anchor actin to a variety of intracellular structures. This is a bundling protein.
177	ACTN4_HUMAN	-0.00128626	0.0228151	0.154577	O43707	Alpha-actinin-4 (Non-muscle alpha-actinin 4)	ACTN4	ACTN4	911	brush border [GO:0005903]; cell-cell junction [GO:0005911]; cortical cytoskeleton [GO:0030863]; cytoplasm [GO:0005737]; cytosol [GO:0005829]; extracellular exosome [GO:0070062]; extracellular region [GO:0005576]; extracellular space [GO:0005615]; focal adhesion [GO:0005925]; neuron projection [GO:0043005]; nuclear body [GO:0016604]; nucleus [GO:0005634]; perinuclear region of cytoplasm [GO:004847…	actin filament bundle assembly [GO:0051017]; bicellular tight junction assembly [GO:0070830]; negative regulation of cellular component movement [GO:0051271]; negative regulation of substrate adhesion-dependent cell spreading [GO:1900025]; peroxisome proliferator activated receptor signaling pathway [GO:0035357]; platelet degranulation [GO:0002576]; positive regulation of cell migration [GO:00303…	actin binding [GO:0003779]; actin filament binding [GO:0051015]; calcium ion binding [GO:0005509]; chromatin DNA binding [GO:0031490]; integrin binding [GO:0005178]; ion channel binding [GO:0044325]; nuclear hormone receptor binding [GO:0035257]; nuclear receptor transcription coactivator activity [GO:0030374]; nucleoside binding [GO:0001882]; protein homodimerization activity [GO:0042803]; prote…	Nucleus {ECO:0000269|PubMed:22351778, ECO:0000269|PubMed:9508771}. Cytoplasm {ECO:0000269|PubMed:22351778, ECO:0000269|PubMed:9508771}. Cell junction {ECO:0000250|UniProtKB:P57780}. Cytoplasm, cytoskeleton, stress fiber {ECO:0000269|PubMed:9508771}. Note=Localized in cytoplasmic mRNP granules containing untranslated mRNAs. Nuclear translocation can be induced by the PI3 kinase inhibitor wortmanni…	F-actin cross-linking protein which is thought to anchor actin to a variety of intracellular structures. This is a bundling protein (Probable). Probably involved in vesicular trafficking via its association with the CART complex. The CART complex is necessary for efficient transferrin receptor recycling but not for EGFR degradation (PubMed:15772161). Involved in tight junction assembly in epithel…
178	ACTS_HUMAN	0.00434619	0.437832	0.689796	P68133	Actin, alpha skeletal muscle (Alpha-actin-1) [Cleaved into: Actin, alpha skeletal muscle, intermediate form]	ACTA1 ACTA	ACTA1	377	actin cytoskeleton [GO:0015629]; actin filament [GO:0005884]; blood microparticle [GO:0072562]; cell body [GO:0044297]; cytosol [GO:0005829]; dynactin complex [GO:0005869]; extracellular exosome [GO:0070062]; extracellular space [GO:0005615]; filopodium [GO:0030175]; lamellipodium [GO:0030027]; sarcomere [GO:0030017]; stress fiber [GO:0001725]; striated muscle thin filament [GO:0005865]	cellular response to organonitrogen compound [GO:0071417]; mesenchyme migration [GO:0090131]; muscle contraction [GO:0006936]; muscle filament sliding [GO:0030049]; positive regulation of gene expression [GO:0010628]; response to extracellular stimulus [GO:0009991]; response to lithium ion [GO:0010226]; response to mechanical stimulus [GO:0009612]; response to steroid hormone [GO:0048545]; skelet…	ADP binding [GO:0043531]; ATP binding [GO:0005524]; myosin binding [GO:0017022]; structural constituent of cytoskeleton [GO:0005200]	Cytoplasm, cytoskeleton.	Actins are highly conserved proteins that are involved in various types of cell motility and are ubiquitously expressed in all eukaryotic cells.
179	ACTY_HUMAN	0.00058835	0.265916	0.534751	P42025	Beta-centractin (Actin-related protein 1B) (ARP1B)	ACTR1B CTRN2	ACTR1B	376	centrosome [GO:0005813]; cytoplasm [GO:0005737]; cytosol [GO:0005829]; dynactin complex [GO:0005869]; extracellular exosome [GO:0070062]; extracellular region [GO:0005576]; ficolin-1-rich granule lumen [GO:1904813]; membrane [GO:0016020]; microtubule cytoskeleton [GO:0015630]; secretory granule lumen [GO:0034774]	antigen processing and presentation of exogenous peptide antigen via MHC class II [GO:0019886]; neutrophil degranulation [GO:0043312]	ATP binding [GO:0005524]	Cytoplasm, cytoskeleton. Cytoplasm, cytoskeleton, microtubule organizing center, centrosome.	Component of a multi-subunit complex involved in microtubule based vesicle motility. It is associated with the centrosome.
180	ACTZ_HUMAN	0.0004022	0.218605	0.481777	P61163	Alpha-centractin (Centractin) (ARP1) (Actin-RPV) (Centrosome-associated actin homolog)	ACTR1A CTRN1	ACTR1A	376	cell cortex region [GO:0099738]; centriole [GO:0005814]; centrosome [GO:0005813]; COPI-coated vesicle [GO:0030137]; cytoplasm [GO:0005737]; cytosol [GO:0005829]; dynactin complex [GO:0005869]; extracellular exosome [GO:0070062]; manchette [GO:0002177]; microtubule associated complex [GO:0005875]; microtubule cytoskeleton [GO:0015630]	antigen processing and presentation of exogenous peptide antigen via MHC class II [GO:0019886]; ciliary basal body-plasma membrane docking [GO:0097711]; endoplasmic reticulum to Golgi vesicle-mediated transport [GO:0006888]; G2/M transition of mitotic cell cycle [GO:0000086]; regulation of G2/M transition of mitotic cell cycle [GO:0010389]; spermatogenesis [GO:0007283]; vesicle-mediated transport…	ATP binding [GO:0005524]	Cytoplasm, cytoskeleton {ECO:0000250|UniProtKB:P85515}. Cytoplasm, cytoskeleton, microtubule organizing center, centrosome {ECO:0000269|PubMed:14654843}. Cytoplasm, cell cortex {ECO:0000269|PubMed:22327364}.	Component of a multi-subunit complex involved in microtubule based vesicle motility. It is associated with the centrosome.
181	ACV1B_HUMAN	-0.00169697	0.368033	0.633948	P36896	Activin receptor type-1B (EC 2.7.11.30) (Activin receptor type IB) (ACTR-IB) (Activin receptor-like kinase 4) (ALK-4) (Serine/threonine-protein kinase receptor R2) (SKR2)	ACVR1B ACVRLK4 ALK4	ACVR1B	505	activin receptor complex [GO:0048179]; cell surface [GO:0009986]; cytosol [GO:0005829]; integral component of plasma membrane [GO:0005887]; plasma membrane [GO:0005886]; receptor complex [GO:0043235]	activin receptor signaling pathway [GO:0032924]; cellular response to growth factor stimulus [GO:0071363]; central nervous system development [GO:0007417]; development of primary female sexual characteristics [GO:0046545]; extrinsic apoptotic signaling pathway [GO:0097191]; G1/S transition of mitotic cell cycle [GO:0000082]; hair follicle development [GO:0001942]; in utero embryonic development […	activin binding [GO:0048185]; activin receptor activity, type I [GO:0016361]; ATP binding [GO:0005524]; inhibin binding [GO:0034711]; metal ion binding [GO:0046872]; protein serine/threonine kinase activity [GO:0004674]; SMAD binding [GO:0046332]; transmembrane receptor protein serine/threonine kinase activity [GO:0004675]; ubiquitin protein ligase binding [GO:0031625]	Cell membrane {ECO:0000250}; Single-pass type I membrane protein {ECO:0000250}.	Transmembrane serine/threonine kinase activin type-1 receptor forming an activin receptor complex with activin receptor type-2 (ACVR2A or ACVR2B). Transduces the activin signal from the cell surface to the cytoplasm and is thus regulating a many physiological and pathological processes including neuronal differentiation and neuronal survival, hair follicle development and cycling, FSH production …
182	ACVL1_HUMAN	0.0013356	0.597954	0.801661	P37023	Serine/threonine-protein kinase receptor R3 (SKR3) (EC 2.7.11.30) (Activin receptor-like kinase 1) (ALK-1) (TGF-B superfamily receptor type I) (TSR-I)	ACVRL1 ACVRLK1 ALK1	ACVRL1	503	BMP receptor complex [GO:0070724]; cell surface [GO:0009986]; integral component of plasma membrane [GO:0005887]; plasma membrane [GO:0005886]; receptor complex [GO:0043235]	angiogenesis [GO:0001525]; artery development [GO:0060840]; blood circulation [GO:0008015]; blood vessel endothelial cell proliferation involved in sprouting angiogenesis [GO:0002043]; blood vessel maturation [GO:0001955]; blood vessel remodeling [GO:0001974]; BMP signaling pathway [GO:0030509]; cellular response to BMP stimulus [GO:0071773]; cellular response to growth factor stimulus [GO:007136…	activin binding [GO:0048185]; activin receptor activity, type I [GO:0016361]; ATP binding [GO:0005524]; BMP receptor activity [GO:0098821]; metal ion binding [GO:0046872]; protein kinase binding [GO:0019901]; protein serine/threonine kinase activity [GO:0004674]; SMAD binding [GO:0046332]; transforming growth factor beta-activated receptor activity [GO:0005024]; transforming growth factor beta bi…	Cell membrane {ECO:0000269|PubMed:26176610}; Single-pass type I membrane protein {ECO:0000255}.	Type I receptor for TGF-beta family ligands BMP9/GDF2 and BMP10 and important regulator of normal blood vessel development. On ligand binding, forms a receptor complex consisting of two type II and two type I transmembrane serine/threonine kinases. Type II receptors phosphorylate and activate type I receptors which autophosphorylate, then bind and activate SMAD transcriptional regulators. May bin…
183	ACVR1_HUMAN	-0.00028275	0.754117	0.88842	Q04771	Activin receptor type-1 (EC 2.7.11.30) (Activin receptor type I) (ACTR-I) (Activin receptor-like kinase 2) (ALK-2) (Serine/threonine-protein kinase receptor R1) (SKR1) (TGF-B superfamily receptor type I) (TSR-I)	ACVR1 ACVRLK2	ACVR1	509	activin receptor complex [GO:0048179]; apical part of cell [GO:0045177]; BMP receptor complex [GO:0070724]; integral component of plasma membrane [GO:0005887]; plasma membrane [GO:0005886]; receptor complex [GO:0043235]	activin receptor signaling pathway [GO:0032924]; acute inflammatory response [GO:0002526]; angiogenesis [GO:0001525]; atrial septum primum morphogenesis [GO:0003289]; atrioventricular valve morphogenesis [GO:0003181]; BMP signaling pathway [GO:0030509]; BMP signaling pathway involved in heart development [GO:0061312]; branching involved in blood vessel morphogenesis [GO:0001569]; cardiac muscle c…	activin binding [GO:0048185]; activin receptor activity, type I [GO:0016361]; ATP binding [GO:0005524]; cadherin binding [GO:0045296]; metal ion binding [GO:0046872]; peptide hormone binding [GO:0017046]; protein homodimerization activity [GO:0042803]; protein kinase activity [GO:0004672]; protein serine/threonine kinase activity [GO:0004674]; protein tyrosine kinase binding [GO:1990782]; SMAD bi…	Membrane; Single-pass type I membrane protein.	On ligand binding, forms a receptor complex consisting of two type II and two type I transmembrane serine/threonine kinases. Type II receptors phosphorylate and activate type I receptors which autophosphorylate, then bind and activate SMAD transcriptional regulators. Receptor for activin. May be involved for left-right pattern formation during embryogenesis (By similarity). {ECO:0000250}.
184	ACY1_HUMAN	0.00276358	0.000567367	0.0353201	Q03154	Aminoacylase-1 (ACY-1) (EC 3.5.1.14) (N-acyl-L-amino-acid amidohydrolase)	ACY1	ACY1	408	cytosol [GO:0005829]; extracellular exosome [GO:0070062]	cellular amino acid metabolic process [GO:0006520]; xenobiotic metabolic process [GO:0006805]	aminoacylase activity [GO:0004046]; identical protein binding [GO:0042802]; metal ion binding [GO:0046872]	Cytoplasm.	Involved in the hydrolysis of N-acylated or N-acetylated amino acids (except L-aspartate). {ECO:0000269|PubMed:12933810}.
185	ACY2_HUMAN	0.00190551	0.529766	0.756287	P45381	Aspartoacylase (EC 3.5.1.15) (Aminoacylase-2) (ACY-2)	ASPA ACY2 ASP	ASPA	313	cytosol [GO:0005829]; nucleus [GO:0005634]	aspartate catabolic process [GO:0006533]; cellular amino acid biosynthetic process [GO:0008652]; central nervous system myelination [GO:0022010]; positive regulation of oligodendrocyte differentiation [GO:0048714]	aminoacylase activity [GO:0004046]; aspartoacylase activity [GO:0019807]; hydrolase activity, acting on carbon-nitrogen (but not peptide) bonds, in linear amides [GO:0016811]; hydrolase activity, acting on ester bonds [GO:0016788]; identical protein binding [GO:0042802]; metal ion binding [GO:0046872]	Cytoplasm. Nucleus {ECO:0000250}.	Catalyzes the deacetylation of N-acetylaspartic acid (NAA) to produce acetate and L-aspartate. NAA occurs in high concentration in brain and its hydrolysis NAA plays a significant part in the maintenance of intact white matter. In other tissues it act as a scavenger of NAA from body fluids.
186	ACYP1_HUMAN	-0.000707199	0.559577	0.776441	P07311	Acylphosphatase-1 (EC 3.6.1.7) (Acylphosphatase, erythrocyte isozyme) (Acylphosphatase, organ-common type isozyme) (Acylphosphate phosphohydrolase 1)	ACYP1 ACYPE	ACYP1	99		phosphate-containing compound metabolic process [GO:0006796]	acylphosphatase activity [GO:0003998]		Its physiological role is not yet clear.
187	ACYP2_HUMAN	-0.000364244	0.80835	0.918275	P14621	Acylphosphatase-2 (EC 3.6.1.7) (Acylphosphatase, muscle type isozyme) (Acylphosphate phosphohydrolase 2)	ACYP2 ACYP	ACYP2	99		phosphate-containing compound metabolic process [GO:0006796]	acylphosphatase activity [GO:0003998]; identical protein binding [GO:0042802]		Its physiological role is not yet clear.
188	ADA_HUMAN	0.00569978	0.000274305	0.0284662	P00813	Adenosine deaminase (EC 3.5.4.4) (Adenosine aminohydrolase)	ADA ADA1	ADA	363	cell junction [GO:0030054]; cell surface [GO:0009986]; cytoplasmic vesicle lumen [GO:0060205]; cytosol [GO:0005829]; dendrite cytoplasm [GO:0032839]; external side of plasma membrane [GO:0009897]; extracellular space [GO:0005615]; lysosome [GO:0005764]; membrane [GO:0016020]; neuronal cell body [GO:0043025]; plasma membrane [GO:0005886]	adenosine catabolic process [GO:0006154]; aging [GO:0007568]; cell adhesion [GO:0007155]; dATP catabolic process [GO:0046061]; deoxyadenosine catabolic process [GO:0006157]; embryonic digestive tract development [GO:0048566]; germinal center B cell differentiation [GO:0002314]; histamine secretion [GO:0001821]; hypoxanthine salvage [GO:0043103]; inosine biosynthetic process [GO:0046103]; liver de…	adenosine deaminase activity [GO:0004000]; purine nucleoside binding [GO:0001883]; zinc ion binding [GO:0008270]	Cell membrane {ECO:0000269|PubMed:11772392, ECO:0000269|PubMed:8101391}; Peripheral membrane protein; Extracellular side. Cell junction {ECO:0000269|PubMed:11772392}. Cytoplasmic vesicle lumen {ECO:0000250|UniProtKB:P03958}. Cytoplasm {ECO:0000250}. Lysosome {ECO:0000269|PubMed:8452534}. Note=Colocalized with DPP4 at the cell surface. {ECO:0000269|PubMed:11772392}.	Catalyzes the hydrolytic deamination of adenosine and 2-deoxyadenosine (PubMed:8452534, PubMed:16670267). Plays an important role in purine metabolism and in adenosine homeostasis. Modulates signaling by extracellular adenosine, and so contributes indirectly to cellular signaling events. Acts as a positive regulator of T-cell coactivation, by binding DPP4 (PubMed:20959412). Its interaction with D…
189	ADA10_HUMAN	0.000878842	0.0545293	0.235102	O14672	Disintegrin and metalloproteinase domain-containing protein 10 (ADAM 10) (EC 3.4.24.81) (CDw156) (Kuzbanian protein homolog) (Mammalian disintegrin-metalloprotease) (CD antigen CD156c)	ADAM10 KUZ MADM	ADAM10	748	adherens junction [GO:0005912]; axon [GO:0030424]; cell surface [GO:0009986]; clathrin-coated vesicle [GO:0030136]; cytoplasm [GO:0005737]; dendritic spine [GO:0043197]; endoplasmic reticulum lumen [GO:0005788]; extracellular exosome [GO:0070062]; focal adhesion [GO:0005925]; glutamatergic synapse [GO:0098978]; Golgi apparatus [GO:0005794]; Golgi-associated vesicle [GO:0005798]; Golgi membrane [G…	adherens junction organization [GO:0034332]; amyloid-beta formation [GO:0034205]; amyloid precursor protein catabolic process [GO:0042987]; cell-cell signaling [GO:0007267]; cellular protein metabolic process [GO:0044267]; cochlea development [GO:0090102]; constitutive protein ectodomain proteolysis [GO:0051089]; extracellular matrix disassembly [GO:0022617]; integrin-mediated signaling pathway […	endopeptidase activity [GO:0004175]; integrin binding [GO:0005178]; metal ion binding [GO:0046872]; metalloendopeptidase activity [GO:0004222]; metalloendopeptidase activity involved in amyloid precursor protein catabolic process [GO:1902945]; metallopeptidase activity [GO:0008237]; protein homodimerization activity [GO:0042803]; protein kinase binding [GO:0019901]; SH3 domain binding [GO:0017124…	Cell membrane {ECO:0000269|PubMed:20624979, ECO:0000269|PubMed:23676497, ECO:0000269|PubMed:24990881, ECO:0000269|PubMed:26686862, ECO:0000269|PubMed:29430990, ECO:0000269|PubMed:30463011}; Single-pass type I membrane protein {ECO:0000305}. Golgi apparatus membrane {ECO:0000269|PubMed:12475894}; Single-pass type I membrane protein {ECO:0000305}. Cytoplasmic vesicle, clathrin-coated vesicle {ECO:0…	Cleaves the membrane-bound precursor of TNF-alpha at '76-Ala-|-Val-77' to its mature soluble form. Responsible for the proteolytical release of soluble JAM3 from endothelial cells surface (PubMed:20592283). Responsible for the proteolytic release of several other cell-surface proteins, including heparin-binding epidermal growth-like factor, ephrin-A2, CD44, CDH2 and for constitutive and regulated…
190	ADA12_HUMAN	-0.00188517	0.201207	0.462226	O43184	Disintegrin and metalloproteinase domain-containing protein 12 (ADAM 12) (EC 3.4.24.-) (Meltrin-alpha)	ADAM12 MLTN UNQ346/PRO545	ADAM12	909	extracellular region [GO:0005576]; integral component of membrane [GO:0016021]; nucleoplasm [GO:0005654]; plasma membrane [GO:0005886]	cell adhesion [GO:0007155]; extracellular matrix organization [GO:0030198]; myoblast fusion [GO:0007520]; positive regulation of angiogenesis [GO:0045766]	metal ion binding [GO:0046872]; metalloendopeptidase activity [GO:0004222]; metallopeptidase activity [GO:0008237]; SH3 domain binding [GO:0017124]	[Isoform 1]: Cell membrane; Single-pass type I membrane protein.; [Isoform 2]: Secreted.; [Isoform 3]: Secreted {ECO:0000305}.; [Isoform 4]: Secreted {ECO:0000305}.	Involved in skeletal muscle regeneration, specifically at the onset of cell fusion. Also involved in macrophage-derived giant cells (MGC) and osteoclast formation from mononuclear precursors (By similarity). {ECO:0000250}.
191	ADA15_HUMAN	0.000836851	0.258635	0.526456	Q13444	Disintegrin and metalloproteinase domain-containing protein 15 (ADAM 15) (EC 3.4.24.-) (Metalloprotease RGD disintegrin protein) (Metalloproteinase-like, disintegrin-like, and cysteine-rich protein 15) (MDC-15) (Metargidin)	ADAM15 MDC15	ADAM15	863	acrosomal vesicle [GO:0001669]; adherens junction [GO:0005912]; cell surface [GO:0009986]; extracellular exosome [GO:0070062]; extracellular space [GO:0005615]; integral component of membrane [GO:0016021]; motile cilium [GO:0031514]; plasma membrane [GO:0005886]	angiogenesis [GO:0001525]; cardiac epithelial to mesenchymal transition [GO:0060317]; cell-matrix adhesion [GO:0007160]; cellular response to phorbol 13-acetate 12-myristate [GO:1904628]; collagen catabolic process [GO:0030574]; extracellular matrix disassembly [GO:0022617]; extracellular matrix organization [GO:0030198]; immune response to tumor cell [GO:0002418]; innate immune response [GO:0045…	integrin binding [GO:0005178]; metal ion binding [GO:0046872]; metalloendopeptidase activity [GO:0004222]; metallopeptidase activity [GO:0008237]; SH3 domain binding [GO:0017124]	Endomembrane system {ECO:0000269|PubMed:12243749}; Single-pass type I membrane protein {ECO:0000269|PubMed:12243749}. Cell junction, adherens junction {ECO:0000269|PubMed:12243749}. Cell projection, cilium, flagellum {ECO:0000250}. Cytoplasmic vesicle, secretory vesicle, acrosome {ECO:0000250}. Note=The majority of the protein is localized in a perinuclear compartment which may correspond to the …	Active metalloproteinase with gelatinolytic and collagenolytic activity. Plays a role in the wound healing process. Mediates both heterotypic intraepithelial cell/T-cell interactions and homotypic T-cell aggregation. Inhibits beta-1 integrin-mediated cell adhesion and migration of airway smooth muscle cells. Suppresses cell motility on or towards fibronectin possibly by driving alpha-v/beta-1 int…
192	ADA17_HUMAN	0.00151329	0.20495	0.466695	P78536	Disintegrin and metalloproteinase domain-containing protein 17 (ADAM 17) (EC 3.4.24.86) (Snake venom-like protease) (TNF-alpha convertase) (TNF-alpha-converting enzyme) (CD antigen CD156b)	ADAM17 CSVP TACE	ADAM17	824	actin cytoskeleton [GO:0015629]; apical plasma membrane [GO:0016324]; cell surface [GO:0009986]; cytoplasm [GO:0005737]; cytosol [GO:0005829]; integral component of plasma membrane [GO:0005887]; membrane [GO:0016020]; membrane raft [GO:0045121]; plasma membrane [GO:0005886]	B cell differentiation [GO:0030183]; cell adhesion [GO:0007155]; cell adhesion mediated by integrin [GO:0033627]; cell motility [GO:0048870]; cellular response to high density lipoprotein particle stimulus [GO:0071403]; defense response to Gram-positive bacterium [GO:0050830]; epidermal growth factor receptor signaling pathway [GO:0007173]; germinal center formation [GO:0002467]; membrane protein…	endopeptidase activity [GO:0004175]; integrin binding [GO:0005178]; interleukin-6 receptor binding [GO:0005138]; metal ion binding [GO:0046872]; metalloendopeptidase activity [GO:0004222]; metallopeptidase activity [GO:0008237]; Notch binding [GO:0005112]; PDZ domain binding [GO:0030165]; peptidase activity [GO:0008233]; SH3 domain binding [GO:0017124]	Membrane; Single-pass type I membrane protein.	Cleaves the membrane-bound precursor of TNF-alpha to its mature soluble form (PubMed:9034191). Responsible for the proteolytical release of soluble JAM3 from endothelial cells surface (PubMed:20592283). Responsible for the proteolytic release of several other cell-surface proteins, including p75 TNF-receptor, interleukin 1 receptor type II, p55 TNF-receptor, transforming growth factor-alpha, L-se…
193	ADA2A_HUMAN	-0.00086062	0.543894	0.765548	P08913	Alpha-2A adrenergic receptor (Alpha-2 adrenergic receptor subtype C10) (Alpha-2A adrenoreceptor) (Alpha-2A adrenoceptor) (Alpha-2AAR)	ADRA2A ADRA2R ADRAR	ADRA2A	465	basolateral plasma membrane [GO:0016323]; cytoplasm [GO:0005737]; dopaminergic synapse [GO:0098691]; integral component of plasma membrane [GO:0005887]; plasma membrane [GO:0005886]; receptor complex [GO:0043235]	actin cytoskeleton organization [GO:0030036]; activation of protein kinase activity [GO:0032147]; activation of protein kinase B activity [GO:0032148]; adenylate cyclase-activating adrenergic receptor signaling pathway [GO:0071880]; adenylate cyclase-activating G protein-coupled receptor signaling pathway [GO:0007189]; adenylate cyclase-inhibiting adrenergic receptor signaling pathway [GO:0071881…	alpha-1B adrenergic receptor binding [GO:0031692]; alpha2-adrenergic receptor activity [GO:0004938]; alpha-2C adrenergic receptor binding [GO:0031696]; epinephrine binding [GO:0051379]; G protein-coupled receptor activity [GO:0004930]; heterotrimeric G-protein binding [GO:0032795]; identical protein binding [GO:0042802]; norepinephrine binding [GO:0051380]; protein heterodimerization activity [GO…	Cell membrane {ECO:0000269|PubMed:23105096}; Multi-pass membrane protein {ECO:0000269|PubMed:23105096}.	Alpha-2 adrenergic receptors mediate the catecholamine-induced inhibition of adenylate cyclase through the action of G proteins. The rank order of potency for agonists of this receptor is oxymetazoline > clonidine > epinephrine > norepinephrine > phenylephrine > dopamine > p-synephrine > p-tyramine > serotonin = p-octopamine. For antagonists, the rank order is yohimbine > phentolamine = mianserin…
194	ADAL_HUMAN	0.000964359	0.178227	0.433865	Q6DHV7	Adenosine deaminase-like protein (EC 3.5.4.-) (Adenosine deaminase-like protein isoform 1) (N6-mAMP deaminase) (HsMAPDA) (N6-methyl-AMP aminohydrolase)	ADAL ADAL1	ADAL	355	cytosol [GO:0005829]	adenosine catabolic process [GO:0006154]; drug metabolic process [GO:0017144]; inosine biosynthetic process [GO:0046103]; nucleotide metabolic process [GO:0009117]; purine-containing compound salvage [GO:0043101]	adenosine deaminase activity [GO:0004000]; metal ion binding [GO:0046872]		Catalyzes the hydrolysis of the free cytosolic methylated adenosine nucleotide N(6)-methyl-AMP (N6-mAMP) to produce inositol monophosphate (IMP) and methylamine (PubMed:21755941, PubMed:29884623). Is required for the catabolism of cytosolic N6-mAMP, which is derived from the degradation of mRNA containing N6-methylated adenine (m6A) (PubMed:21755941, PubMed:29884623). Catalyzes the removal of dif…
195	ADAM9_HUMAN	-0.000836669	0.0590565	0.244523	Q13443	Disintegrin and metalloproteinase domain-containing protein 9 (ADAM 9) (EC 3.4.24.-) (Cellular disintegrin-related protein) (Meltrin-gamma) (Metalloprotease/disintegrin/cysteine-rich protein 9) (Myeloma cell metalloproteinase)	ADAM9 KIAA0021 MCMP MDC9 MLTNG	ADAM9	819	cell surface [GO:0009986]; extracellular exosome [GO:0070062]; extracellular space [GO:0005615]; focal adhesion [GO:0005925]; integral component of membrane [GO:0016021]; intrinsic component of external side of plasma membrane [GO:0031233]	activation of MAPKK activity [GO:0000186]; cell adhesion [GO:0007155]; cell adhesion mediated by integrin [GO:0033627]; cell-cell adhesion mediated by integrin [GO:0033631]; cell-matrix adhesion [GO:0007160]; cell migration [GO:0016477]; cellular response to lipopolysaccharide [GO:0071222]; integrin-mediated signaling pathway [GO:0007229]; keratinocyte differentiation [GO:0030216]; membrane prote…	collagen binding [GO:0005518]; integrin binding [GO:0005178]; laminin binding [GO:0043236]; metal ion binding [GO:0046872]; metalloendopeptidase activity [GO:0004222]; metallopeptidase activity [GO:0008237]; protein kinase C binding [GO:0005080]; SH3 domain binding [GO:0017124]	[Isoform 1]: Cell membrane {ECO:0000269|PubMed:8647900}; Single-pass type I membrane protein {ECO:0000255}.; [Isoform 2]: Secreted {ECO:0000269|PubMed:12054541}.	Cleaves and releases a number of molecules with important roles in tumorigenesis and angiogenesis, such as TEK, KDR, EPHB4, CD40, VCAM1 and CDH5. May mediate cell-cell, cell-matrix interactions and regulate the motility of cells via interactions with integrins. {ECO:0000250|UniProtKB:Q61072}.; [Isoform 2]: May act as alpha-secretase for amyloid precursor protein (APP). {ECO:0000269|PubMed:1205454…
196	ADAS_HUMAN	0.000335426	0.428825	0.682772	O00116	Alkyldihydroxyacetonephosphate synthase, peroxisomal (Alkyl-DHAP synthase) (EC 2.5.1.26) (Aging-associated gene 5 protein) (Alkylglycerone-phosphate synthase)	AGPS AAG5	AGPS	658	cytosol [GO:0005829]; membrane [GO:0016020]; mitochondrion [GO:0005739]; nucleolus [GO:0005730]; peroxisomal matrix [GO:0005782]; peroxisomal membrane [GO:0005778]; peroxisome [GO:0005777]	ether lipid biosynthetic process [GO:0008611]; lipid biosynthetic process [GO:0008610]; protein targeting to peroxisome [GO:0006625]	alkylglycerone-phosphate synthase activity [GO:0008609]; FAD binding [GO:0071949]; oxidoreductase activity [GO:0016491]	Peroxisome membrane {ECO:0000250|UniProtKB:P97275}. Peroxisome {ECO:0000250|UniProtKB:P97275}.	Catalyzes the exchange of the acyl chain in acyl-dihydroxyacetonephosphate (acyl-DHAP) for a long chain fatty alcohol, yielding the first ether linked intermediate, i.e. alkyl-dihydroxyacetonephosphate (alkyl-DHAP), in the pathway of ether lipid biosynthesis. {ECO:0000269|PubMed:8399344, ECO:0000269|PubMed:9553082}.
197	ADAT2_HUMAN	0.00859134	0.44756	0.696627	Q7Z6V5	tRNA-specific adenosine deaminase 2 (EC 3.5.4.33) (Deaminase domain-containing protein 1) (tRNA-specific adenosine-34 deaminase subunit ADAT2)	ADAT2 DEADC1	ADAT2	191	nucleoplasm [GO:0005654]; tRNA-specific adenosine-34 deaminase complex [GO:0052718]	tRNA modification [GO:0006400]; tRNA wobble adenosine to inosine editing [GO:0002100]	tRNA-specific adenosine-34 deaminase activity [GO:0052717]; zinc ion binding [GO:0008270]		Probably participates in deamination of adenosine-34 to inosine in many tRNAs. {ECO:0000250}.
198	ADCK1_HUMAN	0.00394299	0.0714793	0.269395	Q86TW2	AarF domain-containing protein kinase 1 (EC 2.7.-.-)	ADCK1	ADCK1	530	extracellular region [GO:0005576]; integral component of mitochondrial membrane [GO:0032592]; mitochondrial inner membrane [GO:0005743]	lipid homeostasis [GO:0055088]; mitochondrion organization [GO:0007005]; negative regulation of mitochondrial fusion [GO:0010637]; positive regulation of cristae formation [GO:1903852]	ATP binding [GO:0005524]; protein serine/threonine kinase activity [GO:0004674]	Secreted {ECO:0000305}.	Appears to be essential for maintaining mitochondrial cristae formation and mitochondrial function by acting via YME1L1 in a kinase-independent manner to regulate essential mitochondrial structural proteins OPA1 and IMMT (PubMed:31125351). The action of this enzyme is not yet clear (Probable). It is not known if it has protein kinase activity and what type of substrate it would phosphorylate (Ser…
199	ADCY3_HUMAN	0.00145837	0.0360475	0.191686	O60266	Adenylate cyclase type 3 (EC 4.6.1.1) (ATP pyrophosphate-lyase 3) (Adenylate cyclase type III) (AC-III) (Adenylate cyclase, olfactive type) (Adenylyl cyclase 3) (AC3)	ADCY3 KIAA0511	ADCY3	1144	cilium [GO:0005929]; cytoplasm [GO:0005737]; Golgi apparatus [GO:0005794]; integral component of membrane [GO:0016021]; integral component of plasma membrane [GO:0005887]; membrane [GO:0016020]; plasma membrane [GO:0005886]	acrosome reaction [GO:0007340]; activation of adenylate cyclase activity [GO:0007190]; activation of protein kinase A activity [GO:0034199]; adenylate cyclase-activating G protein-coupled receptor signaling pathway [GO:0007189]; adenylate cyclase-inhibiting G protein-coupled receptor signaling pathway [GO:0007193]; cAMP biosynthetic process [GO:0006171]; cellular response to forskolin [GO:1904322…	adenylate cyclase activity [GO:0004016]; ATP binding [GO:0005524]; calmodulin binding [GO:0005516]; metal ion binding [GO:0046872]	Cell membrane {ECO:0000269|PubMed:11549699}; Multi-pass membrane protein {ECO:0000305}. Cytoplasm {ECO:0000269|PubMed:11549699}. Cell projection, cilium {ECO:0000250|UniProtKB:Q8VHH7}. Golgi apparatus {ECO:0000250|UniProtKB:P21932}. Note=Also detected in the cytoplasm, close to lipid droplets. {ECO:0000269|PubMed:11549699}.	Catalyzes the formation of the signaling molecule cAMP in response to G-protein signaling. Participates in signaling cascades triggered by odorant receptors via its function in cAMP biosynthesis. Required for the perception of odorants. Required for normal sperm motility and normal male fertility. Plays a role in regulating insulin levels and body fat accumulation in response to a high fat diet. …
200	ADCY6_HUMAN	0.000529778	0.513842	0.746513	O43306	Adenylate cyclase type 6 (EC 4.6.1.1) (ATP pyrophosphate-lyase 6) (Adenylate cyclase type VI) (Adenylyl cyclase 6) (Ca(2+)-inhibitable adenylyl cyclase)	ADCY6 KIAA0422	ADCY6	1168	cilium [GO:0005929]; integral component of plasma membrane [GO:0005887]; intrinsic component of plasma membrane [GO:0031226]; membrane [GO:0016020]; plasma membrane [GO:0005886]; stereocilium [GO:0032420]	activation of adenylate cyclase activity [GO:0007190]; activation of protein kinase A activity [GO:0034199]; adenylate cyclase-activating G protein-coupled receptor signaling pathway [GO:0007189]; adenylate cyclase-inhibiting G protein-coupled receptor signaling pathway [GO:0007193]; cAMP biosynthetic process [GO:0006171]; cellular response to catecholamine stimulus [GO:0071870]; cellular respons…	adenylate cyclase activity [GO:0004016]; ATP binding [GO:0005524]; metal ion binding [GO:0046872]; protein kinase binding [GO:0019901]; protein kinase C binding [GO:0005080]	Cell membrane {ECO:0000269|PubMed:17110384}; Multi-pass membrane protein {ECO:0000305}. Cell projection, cilium {ECO:0000250|UniProtKB:Q01341}. Cell projection, stereocilium {ECO:0000250|UniProtKB:Q01341}.	Catalyzes the formation of the signaling molecule cAMP downstream of G protein-coupled receptors (PubMed:17916776, PubMed:17110384). Functions in signaling cascades downstream of beta-adrenergic receptors in the heart and in vascular smooth muscle cells (PubMed:17916776). Functions in signaling cascades downstream of the vasopressin receptor in the kidney and has a role in renal water reabsorptio…
201	ADCY7_HUMAN	0.00295067	0.00085133	0.0427638	P51828	Adenylate cyclase type 7 (EC 4.6.1.1) (ATP pyrophosphate-lyase 7) (Adenylate cyclase type VII) (Adenylyl cyclase 7)	ADCY7 KIAA0037	ADCY7	1080	integral component of membrane [GO:0016021]; integral component of plasma membrane [GO:0005887]; plasma membrane [GO:0005886]	activation of adenylate cyclase activity [GO:0007190]; activation of protein kinase A activity [GO:0034199]; adenylate cyclase-activating G protein-coupled receptor signaling pathway [GO:0007189]; adenylate cyclase-inhibiting G protein-coupled receptor signaling pathway [GO:0007193]; cAMP biosynthetic process [GO:0006171]; cellular response to ethanol [GO:0071361]; cellular response to glucagon s…	adenylate cyclase activity [GO:0004016]; ATP binding [GO:0005524]; metal ion binding [GO:0046872]	Membrane; Multi-pass membrane protein.	Catalyzes the formation of cAMP in response to activation of G protein-coupled receptors (Probable). Functions in signaling cascades activated namely by thrombin and sphingosine 1-phosphate and mediates regulation of cAMP synthesis through synergistic action of the stimulatory G alpha protein with GNA13 (PubMed:23229509, PubMed:18541530). Also, during inflammation, mediates zymosan-induced increa…
202	ADCY9_HUMAN	0.00249875	0.00148639	0.0508712	O60503	Adenylate cyclase type 9 (EC 4.6.1.1) (ATP pyrophosphate-lyase 9) (Adenylate cyclase type IX) (ACIX) (Adenylyl cyclase 9) (AC9)	ADCY9 KIAA0520	ADCY9	1353	axon [GO:0030424]; dendrite [GO:0030425]; integral component of membrane [GO:0016021]; integral component of plasma membrane [GO:0005887]; plasma membrane [GO:0005886]	activation of adenylate cyclase activity [GO:0007190]; activation of protein kinase A activity [GO:0034199]; adenylate cyclase-activating adrenergic receptor signaling pathway [GO:0071880]; adenylate cyclase-activating G protein-coupled receptor signaling pathway [GO:0007189]; adenylate cyclase-inhibiting G protein-coupled receptor signaling pathway [GO:0007193]; cAMP biosynthetic process [GO:000…	adenylate cyclase activity [GO:0004016]; ATP binding [GO:0005524]; metal ion binding [GO:0046872]	Cell membrane {ECO:0000269|PubMed:10987815, ECO:0000269|PubMed:9628827}; Multi-pass membrane protein {ECO:0000305}.	Adenylyl cyclase that catalyzes the formation of the signaling molecule cAMP in response to activation of G protein-coupled receptors (PubMed:9628827, PubMed:12972952, PubMed:15879435, PubMed:10987815). Contributes to signaling cascades activated by CRH (corticotropin-releasing factor), corticosteroids and beta-adrenergic receptors (PubMed:9628827). {ECO:0000269|PubMed:10987815, ECO:0000269|PubMe…
203	ADDA_HUMAN	0.000947177	0.137306	0.379542	P35611	Alpha-adducin (Erythrocyte adducin subunit alpha)	ADD1 ADDA	ADD1	737	adherens junction [GO:0005912]; cytoplasm [GO:0005737]; cytoskeleton [GO:0005856]; cytosol [GO:0005829]; F-actin capping protein complex [GO:0008290]; focal adhesion [GO:0005925]; nuclear body [GO:0016604]; nucleoplasm [GO:0005654]; nucleus [GO:0005634]; plasma membrane [GO:0005886]; plasma membrane raft [GO:0044853]; postsynaptic density [GO:0014069]	actin cytoskeleton organization [GO:0030036]; actin filament bundle assembly [GO:0051017]; barbed-end actin filament capping [GO:0051016]; cell morphogenesis [GO:0000902]; cellular response to calcium ion [GO:0071277]; cell volume homeostasis [GO:0006884]; erythrocyte differentiation [GO:0030218]; hemoglobin metabolic process [GO:0020027]; homeostasis of number of cells within a tissue [GO:004887…	actin binding [GO:0003779]; actin filament binding [GO:0051015]; cadherin binding [GO:0045296]; calmodulin binding [GO:0005516]; protein heterodimerization activity [GO:0046982]; protein homodimerization activity [GO:0042803]; RNA binding [GO:0003723]; spectrin binding [GO:0030507]; structural constituent of cytoskeleton [GO:0005200]; structural molecule activity [GO:0005198]; transcription facto…	Cytoplasm, cytoskeleton. Cell membrane; Peripheral membrane protein; Cytoplasmic side.	Membrane-cytoskeleton-associated protein that promotes the assembly of the spectrin-actin network. Binds to calmodulin.
204	ADDB_HUMAN	-0.00126458	0.62391	0.81607	P35612	Beta-adducin (Erythrocyte adducin subunit beta)	ADD2 ADDB	ADD2	726	cytoplasmic vesicle [GO:0031410]; cytoskeleton [GO:0005856]; cytosol [GO:0005829]; F-actin capping protein complex [GO:0008290]; plasma membrane raft [GO:0044853]; postsynaptic density [GO:0014069]	actin cytoskeleton organization [GO:0030036]; actin filament bundle assembly [GO:0051017]; barbed-end actin filament capping [GO:0051016]; hemopoiesis [GO:0030097]; leukocyte migration [GO:0050900]; leukocyte tethering or rolling [GO:0050901]; positive regulation of protein binding [GO:0032092]; protein-containing complex assembly [GO:0065003]; synapse assembly [GO:0007416]; transmembrane transpo…	actin binding [GO:0003779]; actin filament binding [GO:0051015]; calmodulin binding [GO:0005516]; protein heterodimerization activity [GO:0046982]; protein homodimerization activity [GO:0042803]; protein kinase binding [GO:0019901]; spectrin binding [GO:0030507]; structural constituent of cytoskeleton [GO:0005200]; structural molecule activity [GO:0005198]	Cytoplasm, cytoskeleton. Cell membrane; Peripheral membrane protein; Cytoplasmic side.	Membrane-cytoskeleton-associated protein that promotes the assembly of the spectrin-actin network. Binds to the erythrocyte membrane receptor SLC2A1/GLUT1 and may therefore provide a link between the spectrin cytoskeleton to the plasma membrane. Binds to calmodulin. Calmodulin binds preferentially to the beta subunit. {ECO:0000269|PubMed:18347014}.
205	ADDG_HUMAN	0.00197534	0.020262	0.14641	Q9UEY8	Gamma-adducin (Adducin-like protein 70)	ADD3 ADDL	ADD3	706	brush border [GO:0005903]; cell-cell junction [GO:0005911]; cell cortex [GO:0005938]; condensed nuclear chromosome [GO:0000794]; cytoskeleton [GO:0005856]; cytosol [GO:0005829]; membrane [GO:0016020]; plasma membrane [GO:0005886]; plasma membrane raft [GO:0044853]; postsynaptic density [GO:0014069]	actin filament bundle assembly [GO:0051017]; barbed-end actin filament capping [GO:0051016]; transmembrane transport [GO:0055085]	actin filament binding [GO:0051015]; calmodulin binding [GO:0005516]; spectrin binding [GO:0030507]; structural constituent of cytoskeleton [GO:0005200]; structural molecule activity [GO:0005198]	Cytoplasm, cytoskeleton. Cell membrane; Peripheral membrane protein; Cytoplasmic side.	Membrane-cytoskeleton-associated protein that promotes the assembly of the spectrin-actin network. Plays a role in actin filament capping (PubMed:23836506). Binds to calmodulin. {ECO:0000269|PubMed:23836506}.
206	ADH1B_HUMAN	0.00907951	0.119159	0.35311	P00325	All-trans-retinol dehydrogenase [NAD(+)] ADH1B (EC 1.1.1.105) (Alcohol dehydrogenase 1B) (Alcohol dehydrogenase subunit beta)	ADH1B ADH2	ADH1B	375	cytosol [GO:0005829]; nucleoplasm [GO:0005654]; plasma membrane [GO:0005886]	ethanol oxidation [GO:0006069]; retinoic acid metabolic process [GO:0042573]; retinoid metabolic process [GO:0001523]; retinol metabolic process [GO:0042572]	alcohol dehydrogenase activity, zinc-dependent [GO:0004024]; retinol dehydrogenase activity [GO:0004745]; zinc ion binding [GO:0008270]	Cytoplasm.	Catalyzes the NAD-dependent oxidation of all-trans-retinol and its derivatives such as all-trans-4-hydroxyretinol and may participate in retinoid metabolism (PubMed:15369820, PubMed:16787387). In vitro can also catalyzes the NADH-dependent reduction of all-trans-retinal and its derivatives such as all-trans-4-oxoretinal (PubMed:15369820, PubMed:16787387). Catalyzes in the oxidative direction with…
207	ADHX_HUMAN	0.00202394	0.0878068	0.299356	P11766	Alcohol dehydrogenase class-3 (EC 1.1.1.1) (Alcohol dehydrogenase 5) (Alcohol dehydrogenase class chi chain) (Alcohol dehydrogenase class-III) (Glutathione-dependent formaldehyde dehydrogenase) (FALDH) (FDH) (GSH-FDH) (EC 1.1.1.-) (S-(hydroxymethyl)glutathione dehydrogenase) (EC 1.1.1.284)	ADH5 ADHX FDH	ADH5	374	cytosol [GO:0005829]; extracellular exosome [GO:0070062]; mitochondrion [GO:0005739]	ethanol oxidation [GO:0006069]; fatty acid omega-oxidation [GO:0010430]; formaldehyde catabolic process [GO:0046294]; peptidyl-cysteine S-nitrosylation [GO:0018119]; positive regulation of blood pressure [GO:0045777]; respiratory system process [GO:0003016]; response to lipopolysaccharide [GO:0032496]; response to nitrosative stress [GO:0051409]; response to redox state [GO:0051775]; retinoid met…	alcohol dehydrogenase activity, zinc-dependent [GO:0004024]; electron transfer activity [GO:0009055]; fatty acid binding [GO:0005504]; formaldehyde dehydrogenase activity [GO:0018467]; identical protein binding [GO:0042802]; S-(hydroxymethyl)glutathione dehydrogenase activity [GO:0051903]; S-(hydroxymethyl)glutathione dehydrogenase NAD activity [GO:0106322]; S-(hydroxymethyl)glutathione dehydroge…	Cytoplasm {ECO:0000305}.	Catalyzes the oxidation of long-chain primary alcohols and the oxidation of S-(hydroxymethyl) glutathione (PubMed:8460164). Also oxidizes long chain omega-hydroxy fatty acids, such as 20-HETE, producing both the intermediate aldehyde, 20-oxoarachidonate and the end product, a dicarboxylic acid, (5Z,8Z,11Z,14Z)-eicosatetraenedioate (PubMed:16081420). Class-III ADH is remarkably ineffective in oxid…
208	ADIP_HUMAN	-0.002304	0.669017	0.842743	Q9Y2D8	Afadin- and alpha-actinin-binding protein (ADIP) (Afadin DIL domain-interacting protein) (SSX2-interacting protein)	SSX2IP KIAA0923	SSX2IP	614	adherens junction [GO:0005912]; cell leading edge [GO:0031252]; centriolar satellite [GO:0034451]; ciliary basal body [GO:0036064]; cytoplasm [GO:0005737]; nucleus [GO:0005634]; protein-containing complex [GO:0032991]	cell adhesion [GO:0007155]; centrosome cycle [GO:0007098]; cilium assembly [GO:0060271]; intraciliary transport involved in cilium assembly [GO:0035735]; regulation of cell motility [GO:2000145]; regulation of Rac protein signal transduction [GO:0035020]	protein domain specific binding [GO:0019904]	Cell junction, adherens junction {ECO:0000250}. Nucleus. Cytoplasm, cytoskeleton, microtubule organizing center, centrosome, centriolar satellite {ECO:0000269|PubMed:23816619, ECO:0000269|PubMed:24356449}. Cytoplasm, cytoskeleton, cilium basal body {ECO:0000269|PubMed:24356449}. Note=Not found at cell-matrix AJs. {ECO:0000250}.	Belongs to an adhesion system, which plays a role in the organization of homotypic, interneuronal and heterotypic cell-cell adherens junctions (AJs). May connect the nectin-afadin and E-cadherin-catenin system through alpha-actinin and may be involved in organization of the actin cytoskeleton at AJs through afadin and alpha-actinin (By similarity). Involved in cell movement: localizes at the lead…
209	ADIRF_HUMAN	-0.000741441	0.740436	0.881932	Q15847	Adipogenesis regulatory factor (Adipogenesis factor rich in obesity) (Adipose most abundant gene transcript 2 protein) (Adipose-specific protein 2) (apM-2)	ADIRF AFRO APM2 C10orf116	ADIRF	76	cytosol [GO:0005829]; extracellular exosome [GO:0070062]; nucleoplasm [GO:0005654]; nucleus [GO:0005634]	cell differentiation [GO:0030154]; cellular response to cisplatin [GO:0072719]; cellular response to radiation [GO:0071478]; positive regulation of fat cell differentiation [GO:0045600]; positive regulation of transcription by RNA polymerase II [GO:0045944]; regulation of response to drug [GO:2001023]		Nucleus {ECO:0000269|PubMed:23239344}.	Plays a role in fat cell development; promotes adipogenic differentiation and stimulates transcription initiation of master adipogenesis factors like PPARG and CEBPA at early stages of preadipocyte differentiation. Its overexpression confers resistance to the anticancer chemotherapeutic drug cisplatin. {ECO:0000269|PubMed:19444912, ECO:0000269|PubMed:23239344}.
210	ADK_HUMAN	-0.000200552	0.696983	0.857959	P55263	Adenosine kinase (AK) (EC 2.7.1.20) (Adenosine 5'-phosphotransferase)	ADK	ADK	362	cytosol [GO:0005829]; nucleoplasm [GO:0005654]; nucleus [GO:0005634]	AMP salvage [GO:0044209]; dATP biosynthetic process [GO:0006175]; purine-containing compound salvage [GO:0043101]; purine ribonucleoside salvage [GO:0006166]; ribonucleoside monophosphate biosynthetic process [GO:0009156]	adenosine kinase activity [GO:0004001]; ATP binding [GO:0005524]; metal ion binding [GO:0046872]; RNA binding [GO:0003723]	[Isoform 1]: Nucleus {ECO:0000269|PubMed:19635462}.; [Isoform 2]: Cytoplasm {ECO:0000269|PubMed:19635462}.	ATP dependent phosphorylation of adenosine and other related nucleoside analogs to monophosphate derivatives. Serves as a potential regulator of concentrations of extracellular adenosine and intracellular adenine nucleotides.
211	ADNP_HUMAN	-0.00225471	0.000855262	0.0427638	Q9H2P0	Activity-dependent neuroprotector homeobox protein (Activity-dependent neuroprotective protein)	ADNP ADNP1 KIAA0784	ADNP	1102	nuclear chromatin [GO:0000790]; RNA polymerase II transcription regulator complex [GO:0090575]		DNA binding [GO:0003677]; DNA-binding transcription factor activity, RNA polymerase II-specific [GO:0000981]; metal ion binding [GO:0046872]	Nucleus {ECO:0000255|PROSITE-ProRule:PRU00108}.	Potential transcription factor. May mediate some of the neuroprotective peptide VIP-associated effects involving normal growth and cancer proliferation.
212	ADPGK_HUMAN	0.000779947	0.0616541	0.250341	Q9BRR6	ADP-dependent glucokinase (ADP-GK) (ADPGK) (EC 2.7.1.147) (RbBP-35)	ADPGK PSEC0260	ADPGK	497	endoplasmic reticulum [GO:0005783]; endoplasmic reticulum membrane [GO:0005789]; extracellular region [GO:0005576]; membrane [GO:0016020]	canonical glycolysis [GO:0061621]; glucose metabolic process [GO:0006006]	ADP-specific glucokinase activity [GO:0043843]; metal ion binding [GO:0046872]	Secreted {ECO:0000305}.	Catalyzes the phosphorylation of D-glucose to D-glucose 6-phosphate using ADP as the phosphate donor. GDP and CDP can replace ADP, but with reduced efficiency (By similarity). {ECO:0000250}.
213	ADPPT_HUMAN	-0.000607209	0.293531	0.564292	Q9NRN7	L-aminoadipate-semialdehyde dehydrogenase-phosphopantetheinyl transferase (EC 2.7.8.7) (4'-phosphopantetheinyl transferase) (Alpha-aminoadipic semialdehyde dehydrogenase-phosphopantetheinyl transferase) (AASD-PPT) (LYS5 ortholog)	AASDHPPT CGI-80 HAH-P HSPC223 x0005	AASDHPPT	309	cytosol [GO:0005829]; extracellular exosome [GO:0070062]	lysine biosynthetic process via aminoadipic acid [GO:0019878]; pantothenate metabolic process [GO:0015939]	holo-[acyl-carrier-protein] synthase activity [GO:0008897]; magnesium ion binding [GO:0000287]	Cytoplasm, cytosol {ECO:0000269|PubMed:12815048}.	Catalyzes the post-translational modification of target proteins by phosphopantetheine. Can transfer the 4'-phosphopantetheine moiety from coenzyme A, regardless of whether the CoA is presented in the free thiol form or as an acetyl thioester, to a serine residue of a broad range of acceptors including the acyl carrier domain of FASN. {ECO:0000269|PubMed:11286508, ECO:0000269|PubMed:12815048, ECO…
214	ADPRH_HUMAN	0.000370086	0.695185	0.856762	P54922	[Protein ADP-ribosylarginine] hydrolase (ADP-ribosylarginine hydrolase) (hARH1) (EC 3.2.2.19) (ADP-ribose-L-arginine cleaving enzyme)	ADPRH ARH1	ADPRH	357	autophagosome [GO:0005776]; cytosol [GO:0005829]; extracellular space [GO:0005615]; recycling endosome [GO:0055037]	activation of GTPase activity [GO:0090630]; cellular protein modification process [GO:0006464]; intracellular protein transport [GO:0006886]; protein de-ADP-ribosylation [GO:0051725]; regulation of autophagosome assembly [GO:2000785]	ADP-ribosylarginine hydrolase activity [GO:0003875]; GTPase activator activity [GO:0005096]; magnesium ion binding [GO:0000287]; potassium ion binding [GO:0030955]; Rab GTPase binding [GO:0017137]		Specifically acts as a arginine mono-ADP-ribosylhydrolase by mediating the removal of mono-ADP-ribose attached to arginine residues on proteins. {ECO:0000269|PubMed:30472116, ECO:0000269|PubMed:8349667}.
215	ADPRM_HUMAN	-0.00186452	0.21743	0.481226	Q3LIE5	Manganese-dependent ADP-ribose/CDP-alcohol diphosphatase (EC 3.6.1.13) (EC 3.6.1.16) (EC 3.6.1.53) (ADPRibase-Mn) (CDP-choline phosphohydrolase)	ADPRM C17orf48 MDS006 Nbla03831	ADPRM	342	cytosol [GO:0005829]	nucleobase-containing small molecule catabolic process [GO:0034656]	2',3'-cyclic-nucleotide 2'-phosphodiesterase activity [GO:0008663]; ADP-ribose diphosphatase activity [GO:0047631]; CDP-glycerol diphosphatase activity [GO:0047734]; manganese ion binding [GO:0030145]		Hydrolyzes ADP-ribose, IDP-ribose, CDP-glycerol, CDP-choline and CDP-ethanolamine, but not other non-reducing ADP-sugars or CDP-glucose. May be involved in immune cell signaling as suggested by the second-messenger role of ADP-ribose, which activates TRPM2 as a mediator of oxidative/nitrosative stress (By similarity). {ECO:0000250}.
216	ADPRS_HUMAN	8.45e-05	0.859337	0.94102	Q9NX46	ADP-ribose glycohydrolase ARH3 (ADP-ribosylhydrolase 3) (O-acetyl-ADP-ribose deacetylase ARH3) (EC 3.5.1.-) (Poly(ADP-ribose) glycohydrolase ARH3) (EC 3.2.1.143) ([Protein ADP-ribosylarginine] hydrolase-like protein 2) ([Protein ADP-ribosylserine] hydrolase) (EC 3.2.2.-)	ADPRS ADPRHL2 ARH3	ADPRS	363	mitochondrial matrix [GO:0005759]; mitochondrion [GO:0005739]; nuclear body [GO:0016604]; nucleoplasm [GO:0005654]; nucleus [GO:0005634]; site of DNA damage [GO:0090734]	cellular response to superoxide [GO:0071451]; DNA repair [GO:0006281]; peptidyl-serine ADP-deribosylation [GO:0140290]	ADP-ribosylserine hydrolase activity [GO:0140292]; hydrolase activity, hydrolyzing O-glycosyl compounds [GO:0004553]; magnesium ion binding [GO:0000287]; O-acetyl-ADP-ribose deacetylase activity [GO:0061463]; poly(ADP-ribose) glycohydrolase activity [GO:0004649]	Nucleus {ECO:0000269|PubMed:17991898}. Cytoplasm {ECO:0000269|PubMed:16278211}. Chromosome {ECO:0000269|PubMed:30045870}. Mitochondrion matrix {ECO:0000269|PubMed:17991898, ECO:0000305|PubMed:22433848}. Note=Recruited to DNA lesion regions following DNA damage; ADP-D-ribose-recognition is required for recruitment to DNA damage sites. {ECO:0000269|PubMed:30045870}.	ADP-ribose glycohydrolase that preferentially hydrolyzes the scissile alpha-O-linkage attached to the anomeric C1'' position of ADP-ribose and acts on different substrates, such as proteins ADP-ribosylated on serine, free poly(ADP-ribose) and O-acetyl-ADP-D-ribose (PubMed:21498885, PubMed:30045870, PubMed:29907568, PubMed:30401461). Specifically acts as a serine mono-ADP-ribosylhydrolase by media…
217	ADRM1_HUMAN	-0.000552583	0.212446	0.475632	Q16186	Proteasomal ubiquitin receptor ADRM1 (110 kDa cell membrane glycoprotein) (Gp110) (Adhesion-regulating molecule 1) (ARM-1) (Proteasome regulatory particle non-ATPase 13) (hRpn13) (Rpn13 homolog)	ADRM1 GP110	ADRM1	407	cytosol [GO:0005829]; nucleoplasm [GO:0005654]; plasma membrane [GO:0005886]; proteasome complex [GO:0000502]; proteasome regulatory particle, lid subcomplex [GO:0008541]	proteasome assembly [GO:0043248]; protein deubiquitination [GO:0016579]; transcription elongation from RNA polymerase II promoter [GO:0006368]; ubiquitin-dependent protein catabolic process [GO:0006511]	endopeptidase activator activity [GO:0061133]; protease binding [GO:0002020]; proteasome binding [GO:0070628]; ubiquitin binding [GO:0043130]	Cytoplasm {ECO:0000269|PubMed:16990800}. Nucleus {ECO:0000269|PubMed:16990800}.	Component of the 26S proteasome, a multiprotein complex involved in the ATP-dependent degradation of ubiquitinated proteins. This complex plays a key role in the maintenance of protein homeostasis by removing misfolded or damaged proteins, which could impair cellular functions, and by removing proteins whose functions are no longer required. Therefore, the proteasome participates in numerous cell…
218	ADRO_HUMAN	0.00154185	0.101575	0.325487	P22570	NADPH:adrenodoxin oxidoreductase, mitochondrial (AR) (Adrenodoxin reductase) (EC 1.18.1.6) (Ferredoxin--NADP(+) reductase) (Ferredoxin reductase)	FDXR ADXR	FDXR	491	mitochondrial inner membrane [GO:0005743]; mitochondrial matrix [GO:0005759]; mitochondrion [GO:0005739]	C21-steroid hormone biosynthetic process [GO:0006700]; cholesterol metabolic process [GO:0008203]; generation of precursor metabolites and energy [GO:0006091]; oxidation-reduction process [GO:0055114]; steroid biosynthetic process [GO:0006694]; sterol metabolic process [GO:0016125]; ubiquinone biosynthetic process [GO:0006744]	ferredoxin-NADP+ reductase activity [GO:0004324]; NADPH-adrenodoxin reductase activity [GO:0015039]; oxidoreductase activity [GO:0016491]	Mitochondrion inner membrane {ECO:0000250|UniProtKB:P48360}; Peripheral membrane protein {ECO:0000305}.	Serves as the first electron transfer protein in all the mitochondrial P450 systems including cholesterol side chain cleavage in all steroidogenic tissues, steroid 11-beta hydroxylation in the adrenal cortex, 25-OH-vitamin D3-24 hydroxylation in the kidney, and sterol C-27 hydroxylation in the liver. {ECO:0000250|UniProtKB:P08165}.
219	ADSV_HUMAN	-0.000644303	0.846765	0.93603	Q9Y6U3	Adseverin (Scinderin)	SCIN KIAA1905	SCIN	715	actin cytoskeleton [GO:0015629]; brush border [GO:0005903]; cell cortex [GO:0005938]; cell junction [GO:0030054]; cell projection [GO:0042995]; cytoplasm [GO:0005737]; extracellular exosome [GO:0070062]; plasma membrane [GO:0005886]; podosome [GO:0002102]; protein-containing complex [GO:0032991]	actin filament capping [GO:0051693]; actin filament severing [GO:0051014]; actin nucleation [GO:0045010]; actin polymerization or depolymerization [GO:0008154]; barbed-end actin filament capping [GO:0051016]; calcium-ion regulated exocytosis [GO:0017156]; cell projection assembly [GO:0030031]; central nervous system development [GO:0007417]; negative regulation of cell population proliferation [G…	1-phosphatidylinositol binding [GO:0005545]; actin binding [GO:0003779]; actin filament binding [GO:0051015]; calcium ion binding [GO:0005509]; phosphatidylinositol-4,5-bisphosphate binding [GO:0005546]; phosphatidylserine binding [GO:0001786]	Cytoplasm, cytoskeleton {ECO:0000305}. Cell projection, podosome {ECO:0000250|UniProtKB:Q60604}.	Ca(2+)-dependent actin filament-severing protein that has a regulatory function in exocytosis by affecting the organization of the microfilament network underneath the plasma membrane (PubMed:8547642, PubMed:26365202). Severing activity is inhibited by phosphatidylinositol 4,5-bis-phosphate (PIP2) (By similarity). In vitro, also has barbed end capping and nucleating activities in the presence of …
220	ADT1_HUMAN	0.00216295	0.110628	0.341784	P12235	ADP/ATP translocase 1 (ADP,ATP carrier protein 1) (ADP,ATP carrier protein, heart/skeletal muscle isoform T1) (Adenine nucleotide translocator 1) (ANT 1) (Solute carrier family 25 member 4)	SLC25A4 ANT1	SLC25A4	298	integral component of mitochondrial membrane [GO:0032592]; integral component of plasma membrane [GO:0005887]; membrane [GO:0016020]; mitochondrial inner membrane [GO:0005743]; mitochondrion [GO:0005739]	ADP transport [GO:0015866]; apoptotic mitochondrial changes [GO:0008637]; generation of precursor metabolites and energy [GO:0006091]; mitochondrial ADP transmembrane transport [GO:0140021]; mitochondrial ATP transmembrane transport [GO:1990544]; mitochondrial genome maintenance [GO:0000002]; negative regulation of necroptotic process [GO:0060546]; regulation of insulin secretion [GO:0050796]; vi…	adenine transmembrane transporter activity [GO:0015207]; ATP:ADP antiporter activity [GO:0005471]	Mitochondrion inner membrane {ECO:0000250|UniProtKB:P02722}; Multi-pass membrane protein {ECO:0000250|UniProtKB:P02722}. Membrane {ECO:0000269|PubMed:27641616}. Note=The complex formed with ARL2BP, ARL2 and SLC25A4 is expressed in mitochondria (By similarity). May localize to non-mitochondrial membranes (PubMed:27641616). {ECO:0000250|UniProtKB:P48962, ECO:0000269|PubMed:27641616}.	Involved in mitochondrial ADP/ATP transport. Catalyzes the exchange of cytoplasmic ADP with mitochondrial ATP across the mitochondrial inner membrane. {ECO:0000269|PubMed:27693233}.
221	ADT2_HUMAN	-0.000597283	0.25671	0.524249	P05141	ADP/ATP translocase 2 (ADP,ATP carrier protein 2) (ADP,ATP carrier protein, fibroblast isoform) (Adenine nucleotide translocator 2) (ANT 2) (Solute carrier family 25 member 5) [Cleaved into: ADP/ATP translocase 2, N-terminally processed]	SLC25A5 ANT2	SLC25A5	298	integral component of plasma membrane [GO:0005887]; membrane [GO:0016020]; membrane raft [GO:0045121]; mitochondrial inner membrane [GO:0005743]; mitochondrial nucleoid [GO:0042645]; mitochondrion [GO:0005739]; MMXD complex [GO:0071817]; nucleus [GO:0005634]	adenine nucleotide transport [GO:0051503]; cellular response to leukemia inhibitory factor [GO:1990830]; chromosome segregation [GO:0007059]; mitochondrial ADP transmembrane transport [GO:0140021]; mitochondrial ATP transmembrane transport [GO:1990544]; negative regulation of mitochondrial outer membrane permeabilization involved in apoptotic signaling pathway [GO:1901029]; positive regulation of…	adenine nucleotide transmembrane transporter activity [GO:0000295]; adenine transmembrane transporter activity [GO:0015207]; ATP:ADP antiporter activity [GO:0005471]; RNA binding [GO:0003723]; ubiquitin protein ligase binding [GO:0031625]	Mitochondrion inner membrane {ECO:0000250|UniProtKB:P02722}; Multi-pass membrane protein {ECO:0000250|UniProtKB:P02722}. Membrane {ECO:0000269|PubMed:27641616}. Note=May localize to non-mitochondrial membranes. {ECO:0000269|PubMed:27641616}.	Catalyzes the exchange of cytoplasmic ADP with mitochondrial ATP across the mitochondrial inner membrane. As part of the mitotic spindle-associated MMXD complex it may play a role in chromosome segregation. {ECO:0000269|PubMed:20797633}.
222	ADT3_HUMAN	-0.000650364	0.168418	0.421858	P12236	ADP/ATP translocase 3 (ADP,ATP carrier protein 3) (ADP,ATP carrier protein, isoform T2) (ANT 2) (Adenine nucleotide translocator 3) (ANT 3) (Solute carrier family 25 member 6) [Cleaved into: ADP/ATP translocase 3, N-terminally processed]	SLC25A6 ANT3 CDABP0051	SLC25A6	298	integral component of membrane [GO:0016021]; membrane [GO:0016020]; mitochondrial inner membrane [GO:0005743]; mitochondrion [GO:0005739]; nucleus [GO:0005634]; TIM23 mitochondrial import inner membrane translocase complex [GO:0005744]	apoptotic process [GO:0006915]; mitochondrial ADP transmembrane transport [GO:0140021]; mitochondrial ATP transmembrane transport [GO:1990544]; protein targeting to mitochondrion [GO:0006626]; regulation of insulin secretion [GO:0050796]; viral process [GO:0016032]	ATP:ADP antiporter activity [GO:0005471]	Mitochondrion inner membrane {ECO:0000250|UniProtKB:P02722}; Multi-pass membrane protein {ECO:0000250|UniProtKB:P02722}. Membrane {ECO:0000269|PubMed:27641616}. Note=The complex formed with ARL2BP, ARL2 and SLC25A6 is expressed in mitochondria (By similarity). May localize to non-mitochondrial membranes (By similarity). {ECO:0000250|UniProtKB:P12235, ECO:0000250|UniProtKB:P32007}.	Catalyzes the exchange of cytoplasmic ADP with mitochondrial ATP across the mitochondrial inner membrane. May participate in the formation of the permeability transition pore complex (PTPC) responsible for the release of mitochondrial products that triggers apoptosis. {ECO:0000269|PubMed:15033708}.
223	ADX_HUMAN	-0.000102998	0.883873	0.953229	P10109	Adrenodoxin, mitochondrial (Adrenal ferredoxin) (Ferredoxin-1) (Hepatoredoxin)	FDX1 ADX	FDX1	184	mitochondrial matrix [GO:0005759]; mitochondrion [GO:0005739]	C21-steroid hormone biosynthetic process [GO:0006700]; cellular response to cAMP [GO:0071320]; cellular response to forskolin [GO:1904322]; cholesterol metabolic process [GO:0008203]; hormone biosynthetic process [GO:0042446]; small molecule metabolic process [GO:0044281]; sterol metabolic process [GO:0016125]	2 iron, 2 sulfur cluster binding [GO:0051537]; electron transfer activity [GO:0009055]; iron ion binding [GO:0005506]	Mitochondrion matrix {ECO:0000269|PubMed:20547883}.	Essential for the synthesis of various steroid hormones (PubMed:20547883, PubMed:21636783). Participates in the reduction of mitochondrial cytochrome P450 for steroidogenesis (PubMed:20547883, PubMed:21636783). Transfers electrons from adrenodoxin reductase to CYP11A1, a cytochrome P450 that catalyzes cholesterol side-chain cleavage (PubMed:20547883, PubMed:21636783). Does not form a ternary comp…
224	AEBP1_HUMAN	0.00202896	0.02262	0.153925	Q8IUX7	Adipocyte enhancer-binding protein 1 (AE-binding protein 1) (Aortic carboxypeptidase-like protein)	AEBP1 ACLP	AEBP1	1158	collagen-containing extracellular matrix [GO:0062023]; cytoplasm [GO:0005737]; extracellular exosome [GO:0070062]; extracellular region [GO:0005576]; extracellular space [GO:0005615]; nucleus [GO:0005634]	negative regulation of transcription by RNA polymerase II [GO:0000122]; peptide metabolic process [GO:0006518]; protein processing [GO:0016485]; regulation of collagen fibril organization [GO:1904026]	calmodulin binding [GO:0005516]; collagen binding [GO:0005518]; DNA-binding transcription repressor activity, RNA polymerase II-specific [GO:0001227]; metallocarboxypeptidase activity [GO:0004181]; RNA polymerase II transcription regulatory region sequence-specific DNA binding [GO:0000977]; zinc ion binding [GO:0008270]	[Isoform 1]: Secreted {ECO:0000250|UniProtKB:Q640N1}.; [Isoform 2]: Cytoplasm {ECO:0000250|UniProtKB:Q640N1}. Nucleus {ECO:0000250|UniProtKB:Q640N1}.	[Isoform 1]: As a positive regulator of collagen fibrillogenesis, it is probably involved in the organization and remodeling of the extracellular matrix. {ECO:0000269|PubMed:29606302}.; [Isoform 2]: May positively regulate MAP-kinase activity in adipocytes, leading to enhanced adipocyte proliferation and reduced adipocyte differentiation. May also positively regulate NF-kappa-B activity in macrop…
225	AEDO_HUMAN	-0.0016003	0.0741541	0.274929	Q96SZ5	2-aminoethanethiol dioxygenase (EC 1.13.11.19) (Cysteamine dioxygenase)	ADO C10orf22	ADO	270	cytosol [GO:0005829]	sulfur amino acid catabolic process [GO:0000098]	cysteamine dioxygenase activity [GO:0047800]; metal ion binding [GO:0046872]
226	AF10_HUMAN	-0.00348024	0.0918541	0.307817	P55197	Protein AF-10 (ALL1-fused gene from chromosome 10 protein)	MLLT10 AF10	MLLT10	1068	cytosol [GO:0005829]; nucleoplasm [GO:0005654]; nucleus [GO:0005634]; protein-containing complex [GO:0032991]	positive regulation of transcription by RNA polymerase II [GO:0045944]	chromatin binding [GO:0003682]; DNA binding [GO:0003677]; histone binding [GO:0042393]; metal ion binding [GO:0046872]; nucleosome binding [GO:0031491]	Nucleus {ECO:0000269|PubMed:10860745}.	Probably involved in transcriptional regulation. In vitro or as fusion protein with KMT2A/MLL1 has transactivation activity. Binds to cruciform DNA. In cells, binding to unmodified histone H3 regulates DOT1L functions including histone H3 'Lys-79' dimethylation (H3K79me2) and gene activation (PubMed:26439302). {ECO:0000269|PubMed:17868029, ECO:0000269|PubMed:26439302}.
227	AF1Q_HUMAN	-0.00671772	0.000935305	0.0437975	Q13015	Protein AF1q	MLLT11 AF1Q	MLLT11	90	cytosol [GO:0005829]; microtubule organizing center [GO:0005815]; nucleoplasm [GO:0005654]	extrinsic apoptotic signaling pathway [GO:0097191]; intrinsic apoptotic signaling pathway [GO:0097193]; positive regulation of apoptotic process [GO:0043065]; positive regulation of mitochondrial depolarization [GO:0051901]; positive regulation of release of cytochrome c from mitochondria [GO:0090200]; positive regulation of transcription, DNA-templated [GO:0045893]		Nucleus {ECO:0000269|PubMed:21715312, ECO:0000269|PubMed:26079538}. Cytoplasm {ECO:0000269|PubMed:21715312, ECO:0000269|PubMed:26079538}. Cytoplasm, cytoskeleton, microtubule organizing center, centrosome {ECO:0000269|PubMed:21715312}. Note=Continuous nuclear export is followed by degradation. {ECO:0000269|PubMed:21715312}.	Cofactor for the transcription factor TCF7 (PubMed:26079538). Involved in regulation of lymphoid development by driving multipotent hematopoietic progenitor cells towards a T cell fate (PubMed:21715312). {ECO:0000269|PubMed:21715312, ECO:0000269|PubMed:26079538}.
228	AFAD_HUMAN	-0.00123743	0.0259753	0.16255	P55196	Afadin (ALL1-fused gene from chromosome 6 protein) (Protein AF-6) (Afadin adherens junction formation factor)	AFDN AF6 MLLT4	AFDN	1824	adherens junction [GO:0005912]; apical junction complex [GO:0043296]; apical part of cell [GO:0045177]; cell-cell contact zone [GO:0044291]; cell-cell junction [GO:0005911]; cell junction [GO:0030054]; cytosol [GO:0005829]; nuclear speck [GO:0016607]; nucleoplasm [GO:0005654]; plasma membrane [GO:0005886]; pore complex [GO:0046930]; tight junction [GO:0070160]	adherens junction maintenance [GO:0034334]; adherens junction organization [GO:0034332]; bicellular tight junction assembly [GO:0070830]; brain morphogenesis [GO:0048854]; cell adhesion [GO:0007155]; cell-cell adhesion mediated by cadherin [GO:0044331]; cell-cell signaling [GO:0007267]; cerebral cortex development [GO:0021987]; establishment of endothelial intestinal barrier [GO:0090557]; establi…	actin filament binding [GO:0051015]; cadherin binding [GO:0045296]; cell adhesion molecule binding [GO:0050839]; protein C-terminus binding [GO:0008022]; Ras GTPase binding [GO:0017016]	Cell junction, adherens junction {ECO:0000269|PubMed:30463011}. Note=Not found at cell-matrix AJs. {ECO:0000250|UniProtKB:O35889}.	Belongs to an adhesion system, probably together with the E-cadherin-catenin system, which plays a role in the organization of homotypic, interneuronal and heterotypic cell-cell adherens junctions (AJs) (By similarity). Nectin- and actin-filament-binding protein that connects nectin to the actin cytoskeleton (PubMed:11024295). May play a key role in the organization of epithelial structures of th…
229	AFAP1_HUMAN	-0.00296407	0.000518928	0.0353201	Q8N556	Actin filament-associated protein 1 (110 kDa actin filament-associated protein) (AFAP-110)	AFAP1 AFAP	AFAP1	730	actin cytoskeleton [GO:0015629]; cytosol [GO:0005829]; focal adhesion [GO:0005925]	regulation of cytoskeleton organization [GO:0051493]; regulation of signal transduction [GO:0009966]	actin binding [GO:0003779]; SH2 domain binding [GO:0042169]; SH3 domain binding [GO:0017124]	Cytoplasm, cytoskeleton, stress fiber {ECO:0000269|PubMed:15485829}.	Can cross-link actin filaments into both network and bundle structures (By similarity). May modulate changes in actin filament integrity and induce lamellipodia formation. May function as an adapter molecule that links other proteins, such as SRC and PKC to the actin cytoskeleton. Seems to play a role in the development and progression of prostate adenocarcinoma by regulating cell-matrix adhesion…
230	AFF4_HUMAN	-0.00118337	0.0359483	0.191424	Q9UHB7	AF4/FMR2 family member 4 (ALL1-fused gene from chromosome 5q31 protein) (Protein AF-5q31) (Major CDK9 elongation factor-associated protein)	AFF4 AF5Q31 MCEF HSPC092	AFF4	1163	fibrillar center [GO:0001650]; nucleoplasm [GO:0005654]; nucleus [GO:0005634]; super elongation complex [GO:0032783]; transcriptionally active chromatin [GO:0035327]; transcription elongation factor complex [GO:0008023]	regulation of gene expression [GO:0010468]; spermatid development [GO:0007286]; transcription by RNA polymerase II [GO:0006366]; transcription elongation from RNA polymerase II promoter [GO:0006368]		Nucleus {ECO:0000269|PubMed:12065898}. Note=Associates to transcriptionally active chromatin but not at snRNA genes. {ECO:0000250}.	Key component of the super elongation complex (SEC), a complex required to increase the catalytic rate of RNA polymerase II transcription by suppressing transient pausing by the polymerase at multiple sites along the DNA. In the SEC complex, AFF4 acts as a central scaffold that recruits other factors through direct interactions with ELL proteins (ELL, ELL2 or ELL3) and the P-TEFb complex. In case…
231	AFG1L_HUMAN	0.000201932	0.692075	0.855412	Q8WV93	AFG1-like ATPase (Lactation elevated protein 1) (EC 3.6.-.-) (Protein AFG1 homolog)	AFG1L AFG1 LACE1	AFG1L	481	cytoplasm [GO:0005737]; mitochondrial membrane [GO:0031966]; mitochondrion [GO:0005739]	mitochondrial electron transport, cytochrome c to oxygen [GO:0006123]; mitochondrial protein catabolic process [GO:0035694]; mitochondrion organization [GO:0007005]	ATPase activity [GO:0016887]; ATP binding [GO:0005524]	Mitochondrion membrane {ECO:0000269|PubMed:26759378}.	Putative mitochondrial ATPase. Plays a role in mitochondrial morphology and mitochondrial protein metabolism. Promotes degradation of excess nuclear-encoded complex IV subunits (COX4I1, COX5A and COX6A1) and normal activity of complexes III and IV of the respiratory chain (PubMed:26759378, PubMed:27323408). Mediates mitochondrial translocation of TP53 and its transcription-independent apoptosis i…
232	AFG2H_HUMAN	-0.000158607	0.718962	0.871014	Q8NB90	ATPase family protein 2 homolog (EC 3.6.4.10) (Spermatogenesis-associated factor protein) (Spermatogenesis-associated protein 5)	SPATA5 AFG2 SPAF	SPATA5	893	cytoplasm [GO:0005737]; mitochondrion [GO:0005739]; spindle [GO:0005819]	brain development [GO:0007420]; cell differentiation [GO:0030154]; spermatogenesis [GO:0007283]	ATPase activity [GO:0016887]; ATP binding [GO:0005524]	Cytoplasm {ECO:0000269|PubMed:18445686}. Mitochondrion {ECO:0000250|UniProtKB:Q3UMC0}. Cytoplasm, cytoskeleton, spindle {ECO:0000269|PubMed:18445686}.	ATP-dependent chaperone which uses the energy provided by ATP hydrolysis to generate mechanical force to disassemble protein complexes. May be involved in morphological and functional mitochondrial transformations during spermatogenesis. {ECO:0000250|UniProtKB:P32794, ECO:0000250|UniProtKB:Q3UMC0}.
233	AFG32_HUMAN	0.000653247	0.0827249	0.290236	Q9Y4W6	AFG3-like protein 2 (EC 3.4.24.-) (Paraplegin-like protein)	AFG3L2	AFG3L2	797	m-AAA complex [GO:0005745]; mitochondrial inner membrane [GO:0005743]; mitochondrion [GO:0005739]	axonogenesis [GO:0007409]; calcium import into the mitochondrion [GO:0036444]; cristae formation [GO:0042407]; membrane protein proteolysis [GO:0033619]; mitochondrial calcium ion homeostasis [GO:0051560]; mitochondrial calcium ion transmembrane transport [GO:0006851]; mitochondrial fusion [GO:0008053]; mitochondrial protein processing [GO:0034982]; muscle fiber development [GO:0048747]; myelinat…	ATP binding [GO:0005524]; ATP-dependent peptidase activity [GO:0004176]; metalloendopeptidase activity [GO:0004222]; metallopeptidase activity [GO:0008237]; unfolded protein binding [GO:0051082]; zinc ion binding [GO:0008270]	Mitochondrion {ECO:0000269|PubMed:10395799, ECO:0000269|PubMed:22354088}. Mitochondrion inner membrane {ECO:0000250|UniProtKB:Q8JZQ2}; Multi-pass membrane protein {ECO:0000255}.	ATP-dependent protease which is essential for axonal and neuron development. In neurons, mediates degradation of SMDT1/EMRE before its assembly with the uniporter complex, limiting the availability of SMDT1/EMRE for MCU assembly and promoting efficient assembly of gatekeeper subunits with MCU (PubMed:27642048). Required for the maturation of paraplegin (SPG7) after its cleavage by mitochondrial-p…
234	AFTIN_HUMAN	-0.000312697	0.489433	0.729001	Q6ULP2	Aftiphilin	AFTPH AFTH	AFTPH	936	AP-1 adaptor complex [GO:0030121]; cytoplasm [GO:0005737]; cytosol [GO:0005829]; Golgi apparatus [GO:0005794]; intracellular membrane-bounded organelle [GO:0043231]; nucleoplasm [GO:0005654]; trans-Golgi network membrane [GO:0032588]	intracellular transport [GO:0046907]; protein transport [GO:0015031]	clathrin binding [GO:0030276]	Cytoplasm {ECO:0000269|PubMed:14665628}. Note=Colocalizes with AP1G1 and clathrin.	May play a role in membrane trafficking.
235	AG10A_HUMAN	0.000157576	0.908905	0.96452	Q5BKT4	Dol-P-Glc:Glc(2)Man(9)GlcNAc(2)-PP-Dol alpha-1,2-glucosyltransferase (EC 2.4.1.256) (Alpha-1,2-glucosyltransferase ALG10-A) (Alpha-2-glucosyltransferase ALG10-A) (Asparagine-linked glycosylation protein 10 homolog A)	ALG10 ALG10A	ALG10	473	endoplasmic reticulum [GO:0005783]; endoplasmic reticulum membrane [GO:0005789]; integral component of membrane [GO:0016021]	dolichol-linked oligosaccharide biosynthetic process [GO:0006488]; protein N-linked glycosylation [GO:0006487]	dolichyl pyrophosphate Glc2Man9GlcNAc2 alpha-1,2-glucosyltransferase activity [GO:0106073]	Endoplasmic reticulum membrane; Multi-pass membrane protein.	Adds the third glucose residue to the lipid-linked oligosaccharide precursor for N-linked glycosylation. Transfers glucose from dolichyl phosphate glucose (Dol-P-Glc) onto the lipid-linked oligosaccharide Glc(2)Man(9)GlcNAc(2)-PP-Dol.
236	AGA11_HUMAN	0.000200391	0.935553	0.975191	Q8TF27	Arf-GAP with GTPase, ANK repeat and PH domain-containing protein 11 (AGAP-11) (Centaurin-gamma-like protein KIAA1975)	AGAP11 KIAA1975	AGAP11	550	nucleus [GO:0005634]		GTPase activator activity [GO:0005096]; metal ion binding [GO:0046872]		Putative GTPase-activating protein. {ECO:0000305}.
237	AGAL_HUMAN	0.00251356	0.0247783	0.1601	P06280	Alpha-galactosidase A (EC 3.2.1.22) (Alpha-D-galactosidase A) (Alpha-D-galactoside galactohydrolase) (Galactosylgalactosylglucosylceramidase GLA) (EC 3.2.1.47) (Melibiase) (Agalsidase)	GLA	GLA	429	azurophil granule lumen [GO:0035578]; cytoplasm [GO:0005737]; extracellular exosome [GO:0070062]; extracellular region [GO:0005576]; Golgi apparatus [GO:0005794]; lysosomal lumen [GO:0043202]; lysosome [GO:0005764]	glycoside catabolic process [GO:0016139]; glycosphingolipid catabolic process [GO:0046479]; glycosphingolipid metabolic process [GO:0006687]; glycosylceramide catabolic process [GO:0046477]; negative regulation of nitric oxide biosynthetic process [GO:0045019]; negative regulation of nitric-oxide synthase activity [GO:0051001]; neutrophil degranulation [GO:0043312]; oligosaccharide metabolic proc…	alpha-galactosidase activity [GO:0004557]; catalytic activity [GO:0003824]; galactosylgalactosylglucosylceramidase activity [GO:0017041]; hydrolase activity [GO:0016787]; protein homodimerization activity [GO:0042803]; raffinose alpha-galactosidase activity [GO:0052692]; signaling receptor binding [GO:0005102]	Lysosome.	Catalyzes the hydrolysis of glycosphingolipids and participates to their degradation in the lysosome. {ECO:0000269|PubMed:10838196, ECO:0000269|PubMed:8804427}.
238	AGAP1_HUMAN	-0.00343851	0.227595	0.491745	Q9UPQ3	Arf-GAP with GTPase, ANK repeat and PH domain-containing protein 1 (AGAP-1) (Centaurin-gamma-2) (Cnt-g2) (GTP-binding and GTPase-activating protein 1) (GGAP1)	AGAP1 CENTG2 KIAA1099	AGAP1	857	cytoplasm [GO:0005737]; nucleus [GO:0005634]	protein transport [GO:0015031]	GTPase activator activity [GO:0005096]; GTPase activity [GO:0003924]; GTP binding [GO:0005525]; metal ion binding [GO:0046872]; phospholipid binding [GO:0005543]	Cytoplasm {ECO:0000269|PubMed:12388557, ECO:0000269|PubMed:12640130}. Note=Associates with the endocytic compartment.	GTPase-activating protein for ARF1 and, to a lesser extent, ARF5. Directly and specifically regulates the adapter protein 3 (AP-3)-dependent trafficking of proteins in the endosomal-lysosomal system. {ECO:0000269|PubMed:12640130}.
239	AGAP3_HUMAN	0.000937242	0.0892999	0.302509	Q96P47	Arf-GAP with GTPase, ANK repeat and PH domain-containing protein 3 (AGAP-3) (CRAM-associated GTPase) (CRAG) (Centaurin-gamma-3) (Cnt-g3) (MR1-interacting protein) (MRIP-1)	AGAP3 CENTG3	AGAP3	875	cell periphery [GO:0071944]; cytoplasm [GO:0005737]; membrane [GO:0016020]; nucleus [GO:0005634]	cellular response to reactive oxygen species [GO:0034614]; proteasome-mediated ubiquitin-dependent protein catabolic process [GO:0043161]; signal transduction [GO:0007165]	GTPase activator activity [GO:0005096]; GTPase activity [GO:0003924]; GTP binding [GO:0005525]; metal ion binding [GO:0046872]; polyubiquitin modification-dependent protein binding [GO:0031593]	Cytoplasm {ECO:0000269|PubMed:16461359}. Note=In cells upon oxidative stress or in brains of Machado-Joseph disease patients, translocates to PML nuclear bodies.	GTPase-activating protein for the ADP ribosylation factor family (Potential). GTPase which may be involved in the degradation of expanded polyglutamine proteins through the ubiquitin-proteasome pathway. {ECO:0000269|PubMed:16461359, ECO:0000305}.
240	AGFG1_HUMAN	0.00118487	0.151293	0.398738	P52594	Arf-GAP domain and FG repeat-containing protein 1 (HIV-1 Rev-binding protein) (Nucleoporin-like protein RIP) (Rev-interacting protein) (Rev/Rex activation domain-binding protein)	AGFG1 HRB RAB RIP	AGFG1	562	cell projection [GO:0042995]; cytoplasmic vesicle [GO:0031410]; cytosol [GO:0005829]; intracellular membrane-bounded organelle [GO:0043231]; neuronal cell body [GO:0043025]; nuclear pore [GO:0005643]	acrosome assembly [GO:0001675]; intermediate filament organization [GO:0045109]; membrane organization [GO:0061024]; mRNA export from nucleus [GO:0006406]; multicellular organism development [GO:0007275]; spermatid nucleus differentiation [GO:0007289]	DNA binding [GO:0003677]; GTPase activator activity [GO:0005096]; metal ion binding [GO:0046872]; RNA binding [GO:0003723]	Nucleus {ECO:0000269|PubMed:10613896, ECO:0000269|PubMed:7634337}. Cytoplasmic vesicle {ECO:0000269|PubMed:10613896}.	Required for vesicle docking or fusion during acrosome biogenesis (By similarity). May play a role in RNA trafficking or localization. In case of infection by HIV-1, acts as a cofactor for viral Rev and promotes movement of Rev-responsive element-containing RNAs from the nuclear periphery to the cytoplasm. This step is essential for HIV-1 replication. {ECO:0000250, ECO:0000269|PubMed:10613896, EC…
241	AGFG2_HUMAN	0.000140452	0.872138	0.94731	O95081	Arf-GAP domain and FG repeat-containing protein 2 (HIV-1 Rev-binding protein-like protein) (Rev/Rex activation domain-binding protein related) (RAB-R)	AGFG2 HRBL RABR	AGFG2	481	membrane [GO:0016020]		GTPase activator activity [GO:0005096]; metal ion binding [GO:0046872]
242	AGGF1_HUMAN	-0.0123399	0.0925559	0.308852	Q8N302	Angiogenic factor with G patch and FHA domains 1 (Angiogenic factor VG5Q) (hVG5Q) (G patch domain-containing protein 7) (Vasculogenesis gene on 5q protein)	AGGF1 GPATC7 GPATCH7 VG5Q	AGGF1	714	cytoplasm [GO:0005737]; extracellular region [GO:0005576]; perinuclear region of cytoplasm [GO:0048471]	angiogenesis [GO:0001525]; cell adhesion [GO:0007155]; positive regulation of angiogenesis [GO:0045766]; positive regulation of endothelial cell proliferation [GO:0001938]; vasculogenesis [GO:0001570]	nucleic acid binding [GO:0003676]	Cytoplasm {ECO:0000269|PubMed:14961121}. Secreted {ECO:0000269|PubMed:14961121}. Note=Cytoplasmic in microvascular endothelial cells. Upon angiogenesis, when endothelial cell tube formation is initiated, it is secreted.	Promotes angiogenesis and the proliferation of endothelial cells. Able to bind to endothelial cells and promote cell proliferation, suggesting that it may act in an autocrine fashion. {ECO:0000269|PubMed:14961121}.
243	AGK_HUMAN	8.35e-05	0.899646	0.961825	Q53H12	Acylglycerol kinase, mitochondrial (hAGK) (EC 2.7.1.107) (EC 2.7.1.138) (EC 2.7.1.94) (Multiple substrate lipid kinase) (HsMuLK) (MuLK) (Multi-substrate lipid kinase)	AGK MULK	AGK	422	cytoplasm [GO:0005737]; cytosol [GO:0005829]; integral component of mitochondrial inner membrane [GO:0031305]; intracellular membrane-bounded organelle [GO:0043231]; membrane [GO:0016020]; mitochondrial inner membrane [GO:0005743]; mitochondrial intermembrane space [GO:0005758]; mitochondrial membrane [GO:0031966]; mitochondrial outer membrane [GO:0005741]; mitochondrion [GO:0005739]; TIM22 mitoc…	ceramide biosynthetic process [GO:0046513]; glycerophospholipid biosynthetic process [GO:0046474]; phosphorylation [GO:0016310]; protein insertion into mitochondrial inner membrane [GO:0045039]; sphingolipid metabolic process [GO:0006665]; sphingosine biosynthetic process [GO:0046512]	acylglycerol kinase activity [GO:0047620]; ATP binding [GO:0005524]; ceramide kinase activity [GO:0001729]; D-erythro-sphingosine kinase activity [GO:0017050]; diacylglycerol kinase activity [GO:0004143]; dihydroceramide kinase activity [GO:0102773]; lipid kinase activity [GO:0001727]; NAD+ kinase activity [GO:0003951]	Mitochondrion inner membrane {ECO:0000269|PubMed:15939762, ECO:0000269|PubMed:16269826, ECO:0000269|PubMed:28712724, ECO:0000269|PubMed:28712726}; Peripheral membrane protein {ECO:0000269|PubMed:28712724}. Mitochondrion intermembrane space {ECO:0000269|PubMed:28712724, ECO:0000269|PubMed:28712726}. Note=Localizes in the mitochondrion intermembrane space, where it associates with the inner membran…	Lipid kinase that can phosphorylate both monoacylglycerol and diacylglycerol to form lysophosphatidic acid (LPA) and phosphatidic acid (PA), respectively (PubMed:15939762). Does not phosphorylate sphingosine (PubMed:15939762). Phosphorylates ceramide (By similarity). Phosphorylates 1,2-dioleoylglycerol more rapidly than 2,3-dioleoylglycerol (By similarity). Independently of its lipid kinase activ…
244	AGM1_HUMAN	0.000698234	0.100241	0.323395	O95394	Phosphoacetylglucosamine mutase (PAGM) (EC 5.4.2.3) (Acetylglucosamine phosphomutase) (N-acetylglucosamine-phosphate mutase) (Phosphoglucomutase-3) (PGM 3)	PGM3 AGM1	PGM3	542	cytosol [GO:0005829]	carbohydrate metabolic process [GO:0005975]; glucosamine metabolic process [GO:0006041]; glucose 1-phosphate metabolic process [GO:0019255]; hemopoiesis [GO:0030097]; protein N-linked glycosylation [GO:0006487]; protein O-linked glycosylation [GO:0006493]; spermatogenesis [GO:0007283]; UDP-N-acetylglucosamine biosynthetic process [GO:0006048]	magnesium ion binding [GO:0000287]; phosphoacetylglucosamine mutase activity [GO:0004610]; phosphoglucomutase activity [GO:0004614]		Catalyzes the conversion of GlcNAc-6-P into GlcNAc-1-P during the synthesis of uridine diphosphate/UDP-GlcNAc, a sugar nucleotide critical to multiple glycosylation pathways including protein N- and O-glycosylation. {ECO:0000303|PubMed:24589341, ECO:0000303|PubMed:24698316, ECO:0000303|PubMed:24931394}.
245	AGO1_HUMAN	0.000951222	0.0403762	0.202859	Q9UL18	Protein argonaute-1 (Argonaute1) (hAgo1) (Argonaute RISC catalytic component 1) (Eukaryotic translation initiation factor 2C 1) (eIF-2C 1) (eIF2C 1) (Putative RNA-binding protein Q99)	AGO1 EIF2C1	AGO1	857	cytoplasm [GO:0005737]; cytosol [GO:0005829]; nucleoplasm [GO:0005654]; nucleus [GO:0005634]; P-body [GO:0000932]; polysome [GO:0005844]; ribonucleoprotein complex [GO:1990904]; RISC complex [GO:0016442]; RISC-loading complex [GO:0070578]	miRNA loading onto RISC involved in gene silencing by miRNA [GO:0035280]; miRNA mediated inhibition of translation [GO:0035278]; negative regulation of angiogenesis [GO:0016525]; negative regulation of gene expression [GO:0010629]; nuclear-transcribed mRNA catabolic process [GO:0000956]; positive regulation of gene expression [GO:0010628]; positive regulation of transcription by RNA polymerase II…	core promoter sequence-specific DNA binding [GO:0001046]; double-stranded RNA binding [GO:0003725]; miRNA binding [GO:0035198]; RNA binding [GO:0003723]; RNA polymerase II complex binding [GO:0000993]; single-stranded RNA binding [GO:0003727]	Cytoplasm, P-body {ECO:0000269|PubMed:16289642, ECO:0000269|PubMed:20616046}.	Required for RNA-mediated gene silencing (RNAi). Binds to short RNAs such as microRNAs (miRNAs) or short interfering RNAs (siRNAs), and represses the translation of mRNAs which are complementary to them. Lacks endonuclease activity and does not appear to cleave target mRNAs. Also required for transcriptional gene silencing (TGS) of promoter regions which are complementary to bound short antigene …
246	AGO2_HUMAN	0.000668439	0.0941217	0.312196	Q9UKV8	Protein argonaute-2 (Argonaute2) (hAgo2) (EC 3.1.26.n2) (Argonaute RISC catalytic component 2) (Eukaryotic translation initiation factor 2C 2) (eIF-2C 2) (eIF2C 2) (PAZ Piwi domain protein) (PPD) (Protein slicer)	AGO2 EIF2C2	AGO2	859	cell junction [GO:0030054]; cytoplasm [GO:0005737]; cytosol [GO:0005829]; dendrite [GO:0030425]; extracellular exosome [GO:0070062]; membrane [GO:0016020]; mRNA cap binding complex [GO:0005845]; nucleoplasm [GO:0005654]; nucleus [GO:0005634]; P-body [GO:0000932]; polysome [GO:0005844]; ribonucleoprotein complex [GO:1990904]; RISC complex [GO:0016442]; RISC-loading complex [GO:0070578]	gene silencing by RNA [GO:0031047]; miRNA loading onto RISC involved in gene silencing by miRNA [GO:0035280]; miRNA mediated inhibition of translation [GO:0035278]; miRNA metabolic process [GO:0010586]; mRNA cleavage involved in gene silencing by miRNA [GO:0035279]; mRNA cleavage involved in gene silencing by siRNA [GO:0090625]; negative regulation of amyloid precursor protein biosynthetic proces…	core promoter sequence-specific DNA binding [GO:0001046]; double-stranded RNA binding [GO:0003725]; endoribonuclease activity [GO:0004521]; endoribonuclease activity, cleaving miRNA-paired mRNA [GO:0090624]; endoribonuclease activity, cleaving siRNA-paired mRNA [GO:0070551]; metal ion binding [GO:0046872]; miRNA binding [GO:0035198]; mRNA cap binding [GO:0098808]; protein C-terminus binding [GO:0…	Cytoplasm, P-body {ECO:0000269|PubMed:23125361}. Nucleus {ECO:0000269|PubMed:23125361}. Note=Translational repression of mRNAs results in their recruitment to P-bodies. Translocation to the nucleus requires IMP8.	Required for RNA-mediated gene silencing (RNAi) by the RNA-induced silencing complex (RISC). The 'minimal RISC' appears to include AGO2 bound to a short guide RNA such as a microRNA (miRNA) or short interfering RNA (siRNA). These guide RNAs direct RISC to complementary mRNAs that are targets for RISC-mediated gene silencing. The precise mechanism of gene silencing depends on the degree of complem…
247	AGO3_HUMAN	0.000868065	0.0531778	0.232385	Q9H9G7	Protein argonaute-3 (Argonaute3) (hAgo3) (EC 3.1.26.n2) (Argonaute RISC catalytic component 3) (Eukaryotic translation initiation factor 2C 3) (eIF-2C 3) (eIF2C 3)	AGO3 EIF2C3	AGO3	860	condensed nuclear chromosome [GO:0000794]; cytoplasm [GO:0005737]; cytoplasmic ribonucleoprotein granule [GO:0036464]; cytosol [GO:0005829]; membrane [GO:0016020]; nucleoplasm [GO:0005654]; P-body [GO:0000932]; RISC complex [GO:0016442]; RISC-loading complex [GO:0070578]	miRNA loading onto RISC involved in gene silencing by miRNA [GO:0035280]; miRNA mediated inhibition of translation [GO:0035278]; mRNA catabolic process [GO:0006402]; negative regulation of gene expression [GO:0010629]; positive regulation of gene expression [GO:0010628]; positive regulation of NIK/NF-kappaB signaling [GO:1901224]; post-transcriptional gene silencing by RNA [GO:0035194]; pre-miRNA…	double-stranded RNA binding [GO:0003725]; endoribonuclease activity [GO:0004521]; endoribonuclease activity, cleaving miRNA-paired mRNA [GO:0090624]; metal ion binding [GO:0046872]; miRNA binding [GO:0035198]; RNA binding [GO:0003723]; single-stranded RNA binding [GO:0003727]	Cytoplasm, P-body {ECO:0000255|HAMAP-Rule:MF_03032, ECO:0000269|PubMed:16081698}.	Required for RNA-mediated gene silencing (RNAi). Binds to short RNAs such as microRNAs (miRNAs) and represses the translation of mRNAs which are complementary to them. Proposed to be involved in stabilization of small RNA derivates (siRNA) derived from processed RNA polymerase III-transcribed Alu repeats containing a DR2 retinoic acid response element (RARE) in stem cells and in the subsequent si…
248	AGRA2_HUMAN	-0.000218541	0.760605	0.892341	Q96PE1	Adhesion G protein-coupled receptor A2 (G-protein coupled receptor 124) (Tumor endothelial marker 5)	ADGRA2 GPR124 KIAA1531 TEM5	ADGRA2	1338	cell surface [GO:0009986]; filopodium [GO:0030175]; integral component of membrane [GO:0016021]; plasma membrane [GO:0005886]; Wnt signalosome [GO:1990909]	cell surface receptor signaling pathway [GO:0007166]; central nervous system development [GO:0007417]; endothelial cell migration [GO:0043542]; G protein-coupled receptor signaling pathway [GO:0007186]; negative regulation of vascular endothelial growth factor signaling pathway [GO:1900747]; positive regulation of canonical Wnt signaling pathway [GO:0090263]; positive regulation of endothelial ce…	G protein-coupled receptor activity [GO:0004930]	Cell membrane {ECO:0000269|PubMed:16982628, ECO:0000269|PubMed:21421844, ECO:0000269|PubMed:22013897}; Multi-pass membrane protein {ECO:0000255}. Cell projection, filopodium {ECO:0000269|PubMed:21421844}. Note=Enriched at lateral cell borders and also at sites of cell-ECM (extracellular matrix) contact. {ECO:0000269|PubMed:21421844}.	Endothelial receptor which functions together with RECK to enable brain endothelial cells to selectively respond to Wnt7 signals (WNT7A or WNT7B) (PubMed:28289266, PubMed:30026314). Plays a key role in Wnt7-specific responses, such as endothelial cell sprouting and migration in the forebrain and neural tube, and establishment of the blood-brain barrier (By similarity). Acts as a Wnt7-specific coa…
249	AGRD1_HUMAN	0.0113261	0.0237986	0.157502	Q6QNK2	Adhesion G-protein coupled receptor D1 (G-protein coupled receptor 133) (G-protein coupled receptor PGR25)	ADGRD1 GPR133 PGR25	ADGRD1	874	integral component of membrane [GO:0016021]; integral component of plasma membrane [GO:0005887]; plasma membrane [GO:0005886]	adenylate cyclase-activating G protein-coupled receptor signaling pathway [GO:0007189]; cell surface receptor signaling pathway [GO:0007166]; G protein-coupled receptor signaling pathway [GO:0007186]	G protein-coupled receptor activity [GO:0004930]	Cell membrane {ECO:0000269|PubMed:22025619, ECO:0000269|PubMed:25533341}; Multi-pass membrane protein {ECO:0000255}.	Orphan receptor. Signals via G(s)-alpha family of G-proteins (PubMed:22025619, PubMed:22575658). Has protumorigenic function especially in glioblastoma (PubMed:27775701). {ECO:0000269|PubMed:22025619, ECO:0000269|PubMed:22575658, ECO:0000269|PubMed:27775701}.
250	AGRE5_HUMAN	-0.00112043	0.151548	0.398962	P48960	Adhesion G protein-coupled receptor E5 (Leukocyte antigen CD97) (CD antigen CD97) [Cleaved into: Adhesion G protein-coupled receptor E5 subunit alpha; Adhesion G protein-coupled receptor E5 subunit beta]	ADGRE5 CD97	ADGRE5	835	extracellular exosome [GO:0070062]; focal adhesion [GO:0005925]; integral component of plasma membrane [GO:0005887]; membrane [GO:0016020]; plasma membrane [GO:0005886]; secretory granule membrane [GO:0030667]	adenylate cyclase-activating G protein-coupled receptor signaling pathway [GO:0007189]; cell adhesion [GO:0007155]; cell-cell signaling [GO:0007267]; cell surface receptor signaling pathway [GO:0007166]; G protein-coupled receptor signaling pathway [GO:0007186]; immune response [GO:0006955]; inflammatory response [GO:0006954]; neutrophil degranulation [GO:0043312]	calcium ion binding [GO:0005509]; G protein-coupled receptor activity [GO:0004930]; transmembrane signaling receptor activity [GO:0004888]	Cell membrane {ECO:0000250|UniProtKB:Q9Z0M6}; Multi-pass membrane protein {ECO:0000255}.; [Adhesion G protein-coupled receptor E5 subunit alpha]: Secreted, extracellular space {ECO:0000305}.	Receptor potentially involved in both adhesion and signaling processes early after leukocyte activation. Plays an essential role in leukocyte migration. {ECO:0000250|UniProtKB:Q9Z0M6}.
251	AGRIN_HUMAN	-0.00259738	0.000909149	0.0436709	O00468	Agrin [Cleaved into: Agrin N-terminal 110 kDa subunit; Agrin C-terminal 110 kDa subunit; Agrin C-terminal 90 kDa fragment (C90); Agrin C-terminal 22 kDa fragment (C22)]	AGRN AGRIN	AGRN	2068	basement membrane [GO:0005604]; collagen-containing extracellular matrix [GO:0062023]; cytosol [GO:0005829]; extracellular exosome [GO:0070062]; extracellular region [GO:0005576]; Golgi lumen [GO:0005796]; integral component of membrane [GO:0016021]; lysosomal lumen [GO:0043202]; plasma membrane [GO:0005886]; synapse [GO:0045202]	animal organ morphogenesis [GO:0009887]; clustering of voltage-gated sodium channels [GO:0045162]; extracellular matrix organization [GO:0030198]; glycosaminoglycan biosynthetic process [GO:0006024]; glycosaminoglycan catabolic process [GO:0006027]; G protein-coupled acetylcholine receptor signaling pathway [GO:0007213]; neuromuscular junction development [GO:0007528]; positive regulation of filo…	calcium ion binding [GO:0005509]; chondroitin sulfate binding [GO:0035374]; dystroglycan binding [GO:0002162]; heparan sulfate proteoglycan binding [GO:0043395]; laminin binding [GO:0043236]; sialic acid binding [GO:0033691]; structural constituent of cytoskeleton [GO:0005200]	[Isoform 1]: Secreted, extracellular space, extracellular matrix {ECO:0000269|PubMed:20551380}. Note=Synaptic basal lamina at the neuromuscular junction. {ECO:0000250|UniProtKB:P31696}.; [Isoform 2]: Cell junction, synapse {ECO:0000250|UniProtKB:A2ASQ1}. Cell membrane {ECO:0000250|UniProtKB:A2ASQ1}; Single-pass type II membrane protein {ECO:0000250|UniProtKB:A2ASQ1}.	[Isoform 1]: heparan sulfate basal lamina glycoprotein that plays a central role in the formation and the maintenance of the neuromuscular junction (NMJ) and directs key events in postsynaptic differentiation. Component of the AGRN-LRP4 receptor complex that induces the phosphorylation and activation of MUSK. The activation of MUSK in myotubes induces the formation of NMJ by regulating different …
252	AGRL2_HUMAN	0.00131092	0.471062	0.714238	O95490	Adhesion G protein-coupled receptor L2 (Calcium-independent alpha-latrotoxin receptor 2) (CIRL-2) (Latrophilin homolog 1) (Latrophilin-2) (Lectomedin-1)	ADGRL2 KIAA0786 LEC1 LPHH1 LPHN2	ADGRL2	1459	integral component of membrane [GO:0016021]; integral component of plasma membrane [GO:0005887]; neuron projection [GO:0043005]	adenylate cyclase-activating G protein-coupled receptor signaling pathway [GO:0007189]; brain development [GO:0007420]; cell surface receptor signaling pathway [GO:0007166]; G protein-coupled receptor signaling pathway [GO:0007186]	carbohydrate binding [GO:0030246]; G protein-coupled receptor activity [GO:0004930]; latrotoxin receptor activity [GO:0016524]	Membrane {ECO:0000255}; Multi-pass membrane protein {ECO:0000255}.	Calcium-independent receptor of low affinity for alpha-latrotoxin, an excitatory neurotoxin present in black widow spider venom which triggers massive exocytosis from neurons and neuroendocrine cells. Receptor probably implicated in the regulation of exocytosis. {ECO:0000250|UniProtKB:O88923}.
253	AGRL4_HUMAN	-0.0125818	0.259109	0.526846	Q9HBW9	Adhesion G protein-coupled receptor L4 (EGF, latrophilin and seven transmembrane domain-containing protein 1) (EGF-TM7-latrophilin-related protein) (ETL protein)	ADGRL4 ELTD1 ETL UNQ202/PRO228	ADGRL4	690	cytoplasmic vesicle [GO:0031410]; integral component of membrane [GO:0016021]; integral component of plasma membrane [GO:0005887]; plasma membrane [GO:0005886]	adenylate cyclase-activating G protein-coupled receptor signaling pathway [GO:0007189]; cell surface receptor signaling pathway [GO:0007166]; G protein-coupled receptor signaling pathway [GO:0007186]; protein-containing complex assembly [GO:0065003]	calcium ion binding [GO:0005509]; G protein-coupled receptor activity [GO:0004930]	Cell membrane {ECO:0000269|PubMed:23871637}; Multi-pass membrane protein {ECO:0000255}.	Endothelial orphan receptor that acts as a key regulator of angiogenesis. {ECO:0000269|PubMed:23871637}.
254	AGRV1_HUMAN	0.00627157	0.624335	0.816512	Q8WXG9	Adhesion G-protein coupled receptor V1 (ADGRV1) (EC 3.4.-.-) (G-protein coupled receptor 98) (Monogenic audiogenic seizure susceptibility protein 1 homolog) (Usher syndrome type-2C protein) (Very large G-protein coupled receptor 1) [Cleaved into: ADGRV1 subunit alpha; ADGRV1 subunit beta]	ADGRV1 GPR98 KIAA0686 KIAA1943 MASS1 VLGR1	ADGRV1	6306	cell surface [GO:0009986]; cytoplasm [GO:0005737]; extracellular exosome [GO:0070062]; integral component of membrane [GO:0016021]; membrane [GO:0016020]; periciliary membrane compartment [GO:1990075]; photoreceptor inner segment [GO:0001917]; plasma membrane [GO:0005886]; receptor complex [GO:0043235]; stereocilia ankle link [GO:0002141]; stereocilia ankle link complex [GO:0002142]; stereocilium…	cell-cell adhesion [GO:0098609]; cell surface receptor signaling pathway [GO:0007166]; cellular response to calcium ion [GO:0071277]; detection of mechanical stimulus involved in sensory perception of sound [GO:0050910]; establishment of protein localization [GO:0045184]; G protein-coupled receptor signaling pathway [GO:0007186]; inner ear development [GO:0048839]; inner ear receptor cell stereoc…	adenylate cyclase inhibitor activity [GO:0010855]; calcium ion binding [GO:0005509]; G-protein alpha-subunit binding [GO:0001965]; G protein-coupled receptor activity [GO:0004930]; hydrolase activity [GO:0016787]	Cell membrane {ECO:0000250|UniProtKB:Q8VHN7}; Multi-pass membrane protein {ECO:0000250|UniProtKB:Q8VHN7}. Cell projection, stereocilium membrane {ECO:0000250|UniProtKB:Q8VHN7}. Photoreceptor inner segment {ECO:0000250|UniProtKB:Q8VHN7}. Note=Localizes at the ankle region of the stereocilia. In photoreceptors, localizes at a plasma membrane microdomain in the apical inner segment that surrounds th…	G-protein coupled receptor which has an essential role in the development of hearing and vision. Couples to G-alpha(i)-proteins, GNAI1/2/3, G-alpha(q)-proteins, GNAQ, as well as G-alpha(s)-proteins, GNAS, inhibiting adenylate cyclase (AC) activity and cAMP production. Required for the hair bundle ankle formation, which connects growing stereocilia in developing cochlear hair cells of the inner ea…
255	AHDC1_HUMAN	-0.00139338	0.0461162	0.218272	Q5TGY3	AT-hook DNA-binding motif-containing protein 1	AHDC1	AHDC1	1603			DNA binding [GO:0003677]
256	AHNK_HUMAN	-0.000356171	0.373122	0.638944	Q09666	Neuroblast differentiation-associated protein AHNAK (Desmoyokin)	AHNAK PM227	AHNAK	5890	actin cytoskeleton [GO:0015629]; cell-cell contact zone [GO:0044291]; costamere [GO:0043034]; cytoplasm [GO:0005737]; cytosol [GO:0005829]; extracellular exosome [GO:0070062]; focal adhesion [GO:0005925]; lysosomal membrane [GO:0005765]; membrane [GO:0016020]; nucleus [GO:0005634]; plasma membrane [GO:0005886]; sarcolemma [GO:0042383]; T-tubule [GO:0030315]; vesicle [GO:0031982]	regulation of RNA splicing [GO:0043484]; regulation of voltage-gated calcium channel activity [GO:1901385]	cadherin binding [GO:0045296]; identical protein binding [GO:0042802]; RNA binding [GO:0003723]; S100 protein binding [GO:0044548]; structural molecule activity conferring elasticity [GO:0097493]	Nucleus.	May be required for neuronal cell differentiation.
257	AHNK2_HUMAN	-0.000378378	0.694356	0.856306	Q8IVF2	Protein AHNAK2	AHNAK2 C14orf78 KIAA2019	AHNAK2	5795	costamere [GO:0043034]; cytoplasm [GO:0005737]; cytoplasmic vesicle membrane [GO:0030659]; cytosol [GO:0005829]; nucleus [GO:0005634]; plasma membrane [GO:0005886]; sarcolemma [GO:0042383]; T-tubule [GO:0030315]; Z disc [GO:0030018]	regulation of RNA splicing [GO:0043484]		Nucleus {ECO:0000250}.
258	AHR_HUMAN	0.000276396	0.83915	0.933767	P35869	Aryl hydrocarbon receptor (Ah receptor) (AhR) (Class E basic helix-loop-helix protein 76) (bHLHe76)	AHR BHLHE76	AHR	848	cytoplasm [GO:0005737]; cytosol [GO:0005829]; cytosolic aryl hydrocarbon receptor complex [GO:0034752]; nuclear chromatin [GO:0000790]; nucleoplasm [GO:0005654]; nucleus [GO:0005634]; protein-containing complex [GO:0032991]; transcription regulator complex [GO:0005667]	apoptotic process [GO:0006915]; blood vessel development [GO:0001568]; cAMP-mediated signaling [GO:0019933]; cell cycle [GO:0007049]; cellular response to 2,3,7,8-tetrachlorodibenzodioxine [GO:1904613]; cellular response to cAMP [GO:0071320]; cellular response to forskolin [GO:1904322]; circadian regulation of gene expression [GO:0032922]; negative regulation of transcription, DNA-templated [GO:0…	cis-regulatory region sequence-specific DNA binding [GO:0000987]; DNA binding [GO:0003677]; DNA-binding transcription factor activity [GO:0003700]; DNA-binding transcription factor activity, RNA polymerase II-specific [GO:0000981]; E-box binding [GO:0070888]; Hsp90 protein binding [GO:0051879]; nuclear receptor activity [GO:0004879]; protein heterodimerization activity [GO:0046982]; protein homod…	Cytoplasm {ECO:0000250|UniProtKB:P30561}. Nucleus {ECO:0000250|UniProtKB:P30561}. Note=Initially cytoplasmic; upon binding with ligand and interaction with a HSP90, it translocates to the nucleus. {ECO:0000250|UniProtKB:P30561}.	Ligand-activated transcription factor that enables cells to adapt to changing conditions by sensing compounds from the environment, diet, microbiome and cellular metabolism, and which plays important roles in development, immunity and cancer (PubMed:30373764, PubMed:23275542, PubMed:7961644, PubMed:32818467). Upon ligand binding, translocates into the nucleus, where it heterodimerizes with ARNT a…
259	AHSA1_HUMAN	0.00012616	0.734081	0.878621	O95433	Activator of 90 kDa heat shock protein ATPase homolog 1 (AHA1) (p38)	AHSA1 C14orf3 HSPC322	AHSA1	338	cytosol [GO:0005829]; endoplasmic reticulum [GO:0005783]; extracellular exosome [GO:0070062]	positive regulation of ATPase activity [GO:0032781]; protein folding [GO:0006457]; viral process [GO:0016032]	ATPase activator activity [GO:0001671]; cadherin binding [GO:0045296]; chaperone binding [GO:0051087]; Hsp90 protein binding [GO:0051879]	Cytoplasm, cytosol {ECO:0000269|PubMed:11554768}. Endoplasmic reticulum {ECO:0000269|PubMed:11554768}. Note=May transiently interact with the endoplasmic reticulum.	Acts as a co-chaperone of HSP90AA1 (PubMed:29127155). Activates the ATPase activity of HSP90AA1 leading to increase in its chaperone activity (PubMed:29127155). Competes with the inhibitory co-chaperone FNIP1 for binding to HSP90AA1, thereby providing a reciprocal regulatory mechanism for chaperoning of client proteins (PubMed:27353360). Competes with the inhibitory co-chaperone TSC1 for binding …
260	AIDA_HUMAN	0.00104307	0.0369422	0.194451	Q96BJ3	Axin interactor, dorsalization-associated protein (Axin interaction partner and dorsalization antagonist)	AIDA C1orf80	AIDA	306	cytoplasm [GO:0005737]; membrane [GO:0016020]	determination of ventral identity [GO:0048264]; dorsal/ventral pattern formation [GO:0009953]; negative regulation of JNK cascade [GO:0046329]; negative regulation of JUN kinase activity [GO:0043508]; negative regulation of protein-containing complex assembly [GO:0031333]	phosphatidylinositol binding [GO:0035091]; protein domain specific binding [GO:0019904]		Acts as a ventralizing factor during embryogenesis. Inhibits axin-mediated JNK activation by binding axin and disrupting axin homodimerization. This in turn antagonizes a Wnt/beta-catenin-independent dorsalization pathway activated by AXIN/JNK-signaling (By similarity). {ECO:0000250}.
261	AIFM1_HUMAN	0.00127148	0.001825	0.0551757	O95831	Apoptosis-inducing factor 1, mitochondrial (EC 1.6.99.-) (Programmed cell death protein 8)	AIFM1 AIF PDCD8	AIFM1	613	cytosol [GO:0005829]; mitochondrial inner membrane [GO:0005743]; mitochondrial intermembrane space [GO:0005758]; mitochondrion [GO:0005739]; nucleus [GO:0005634]; perinuclear region of cytoplasm [GO:0048471]	activation of cysteine-type endopeptidase activity involved in apoptotic process [GO:0006919]; apoptotic process [GO:0006915]; chromosome condensation [GO:0030261]; intrinsic apoptotic signaling pathway in response to endoplasmic reticulum stress [GO:0070059]; mitochondrial respiratory chain complex assembly [GO:0033108]; mitochondrial respiratory chain complex I assembly [GO:0032981]; neuron dif…	DNA binding [GO:0003677]; FAD binding [GO:0071949]; NAD(P)H oxidase H2O2-forming activity [GO:0016174]; oxidoreductase activity, acting on NAD(P)H [GO:0016651]; protein dimerization activity [GO:0046983]	Mitochondrion intermembrane space {ECO:0000269|PubMed:15775970, ECO:0000269|PubMed:24914854, ECO:0000269|PubMed:26004228}. Mitochondrion inner membrane. Cytoplasm {ECO:0000269|PubMed:15775970}. Nucleus {ECO:0000269|PubMed:15775970, ECO:0000269|PubMed:17094969}. Cytoplasm, perinuclear region {ECO:0000269|PubMed:17094969}. Note=Proteolytic cleavage during or just after translocation into the mitoch…	Functions both as NADH oxidoreductase and as regulator of apoptosis (PubMed:20362274, PubMed:23217327, PubMed:17094969). In response to apoptotic stimuli, it is released from the mitochondrion intermembrane space into the cytosol and to the nucleus, where it functions as a proapoptotic factor in a caspase-independent pathway. The soluble form (AIFsol) found in the nucleus induces 'parthanatos' i.…
262	AIMP1_HUMAN	0.000104503	0.746825	0.884635	Q12904	Aminoacyl tRNA synthase complex-interacting multifunctional protein 1 (Multisynthase complex auxiliary component p43) [Cleaved into: Endothelial monocyte-activating polypeptide 2 (EMAP-2) (Endothelial monocyte-activating polypeptide II) (EMAP-II) (Small inducible cytokine subfamily E member 1)]	AIMP1 EMAP2 SCYE1	AIMP1	312	aminoacyl-tRNA synthetase multienzyme complex [GO:0017101]; cell surface [GO:0009986]; cytosol [GO:0005829]; endoplasmic reticulum [GO:0005783]; extracellular space [GO:0005615]; Golgi apparatus [GO:0005794]; membrane [GO:0016020]; nucleus [GO:0005634]	angiogenesis [GO:0001525]; apoptotic process [GO:0006915]; cell-cell signaling [GO:0007267]; defense response to virus [GO:0051607]; inflammatory response [GO:0006954]; leukocyte migration [GO:0050900]; negative regulation of endothelial cell proliferation [GO:0001937]; positive regulation of glucagon secretion [GO:0070094]; tRNA aminoacylation for protein translation [GO:0006418]	cytokine activity [GO:0005125]; GTPase binding [GO:0051020]; protein homodimerization activity [GO:0042803]; tRNA binding [GO:0000049]	Nucleus {ECO:0000269|PubMed:14500886}. Cytoplasm, cytosol {ECO:0000269|PubMed:19289464}. Secreted {ECO:0000269|PubMed:10850427}. Endoplasmic reticulum {ECO:0000250|UniProtKB:P31230}. Golgi apparatus {ECO:0000250|UniProtKB:P31230}. Note=Enriched in secretory vesicles of pancreatic alpha cells and secreted from the pancreas in response to low glucose levels (By similarity). Secreted in response to …	Non-catalytic component of the multisynthase complex. Stimulates the catalytic activity of cytoplasmic arginyl-tRNA synthase (PubMed:10358004). Binds tRNA. Possesses inflammatory cytokine activity (PubMed:11306575). Negatively regulates TGF-beta signaling through stabilization of SMURF2 by binding to SMURF2 and inhibiting its SMAD7-mediated degradation (By similarity). Involved in glucose homeost…
263	AIMP2_HUMAN	0.0010116	0.0148259	0.128035	Q13155	Aminoacyl tRNA synthase complex-interacting multifunctional protein 2 (Multisynthase complex auxiliary component p38) (Protein JTV-1)	AIMP2 JTV1 PRO0992	AIMP2	320	aminoacyl-tRNA synthetase multienzyme complex [GO:0017101]; cytosol [GO:0005829]; membrane [GO:0016020]; nucleus [GO:0005634]	apoptotic process [GO:0006915]; negative regulation of cell population proliferation [GO:0008285]; positive regulation of aminoacyl-tRNA ligase activity [GO:1903632]; positive regulation of neuron death [GO:1901216]; positive regulation of protein ubiquitination [GO:0031398]; protein-containing complex assembly [GO:0065003]; tRNA aminoacylation for protein translation [GO:0006418]; type II pneumo…	molecular adaptor activity [GO:0060090]	Cytoplasm, cytosol {ECO:0000269|PubMed:19289464}. Nucleus {ECO:0000250|UniProtKB:Q8R010}. Note=Following DNA damage, dissociates from the aminoacyl-tRNA synthase complex and translocates from the cytoplasm to the nucleus. {ECO:0000250|UniProtKB:Q8R010}.	Required for assembly and stability of the aminoacyl-tRNA synthase complex (PubMed:19131329). Mediates ubiquitination and degradation of FUBP1, a transcriptional activator of MYC, leading to MYC down-regulation which is required for aveolar type II cell differentiation. Blocks MDM2-mediated ubiquitination and degradation of p53/TP53. Functions as a proapoptotic factor. {ECO:0000269|PubMed:1613575…
264	AINX_HUMAN	-0.00266807	0.0460171	0.218243	Q16352	Alpha-internexin (Alpha-Inx) (66 kDa neurofilament protein) (NF-66) (Neurofilament-66) (Neurofilament 5)	INA NEF5	INA	499	cytoplasmic ribonucleoprotein granule [GO:0036464]; extracellular space [GO:0005615]; intermediate filament cytoskeleton [GO:0045111]; neurofilament [GO:0005883]; postsynapse [GO:0098794]; Schaffer collateral - CA1 synapse [GO:0098685]	cell differentiation [GO:0030154]; cellular response to leukemia inhibitory factor [GO:1990830]; neurofilament cytoskeleton organization [GO:0060052]; substantia nigra development [GO:0021762]	structural constituent of cytoskeleton [GO:0005200]; structural constituent of postsynaptic actin cytoskeleton [GO:0098973]; structural constituent of postsynaptic intermediate filament cytoskeleton [GO:0099184]		Class-IV neuronal intermediate filament that is able to self-assemble. It is involved in the morphogenesis of neurons. It may form an independent structural network without the involvement of other neurofilaments or it may cooperate with NEFL to form the filamentous backbone to which NEFM and NEFH attach to form the cross-bridges. May also cooperate with the neuronal intermediate filament protein…
265	AIP_HUMAN	0.000133252	0.724849	0.874118	O00170	AH receptor-interacting protein (AIP) (Aryl-hydrocarbon receptor-interacting protein) (HBV X-associated protein 2) (XAP-2) (Immunophilin homolog ARA9)	AIP XAP2	AIP	330	aryl hydrocarbon receptor complex [GO:0034751]; cytoplasm [GO:0005737]; cytosol [GO:0005829]; membrane [GO:0016020]; nucleoplasm [GO:0005654]	interleukin-12-mediated signaling pathway [GO:0035722]; negative regulation of cyclic-nucleotide phosphodiesterase activity [GO:0051344]; protein maturation by protein folding [GO:0022417]; protein targeting to mitochondrion [GO:0006626]; regulation of protein kinase A signaling [GO:0010738]; xenobiotic metabolic process [GO:0006805]	aryl hydrocarbon receptor binding [GO:0017162]; GAF domain binding [GO:0036004]; peptidyl-prolyl cis-trans isomerase activity [GO:0003755]; transcription coactivator activity [GO:0003713]; transcription factor binding [GO:0008134]; unfolded protein binding [GO:0051082]	Cytoplasm.	May play a positive role in AHR-mediated (aromatic hydrocarbon receptor) signaling, possibly by influencing its receptivity for ligand and/or its nuclear targeting.; Cellular negative regulator of the hepatitis B virus (HBV) X protein.
266	AJUBA_HUMAN	0.000509087	0.797107	0.911886	Q96IF1	LIM domain-containing protein ajuba	AJUBA JUB	AJUBA	538	adherens junction [GO:0005912]; cell-cell junction [GO:0005911]; cytosol [GO:0005829]; focal adhesion [GO:0005925]; Golgi apparatus [GO:0005794]; lamellipodium [GO:0030027]; microtubule organizing center [GO:0005815]; nucleoplasm [GO:0005654]; nucleus [GO:0005634]; P-body [GO:0000932]; plasma membrane [GO:0005886]; transcription regulator complex [GO:0005667]	calcium-dependent cell-cell adhesion via plasma membrane cell adhesion molecules [GO:0016339]; cellular protein localization [GO:0034613]; cytoskeleton organization [GO:0007010]; focal adhesion assembly [GO:0048041]; G2/M transition of mitotic cell cycle [GO:0000086]; gene silencing by miRNA [GO:0035195]; glycerophospholipid biosynthetic process [GO:0046474]; lamellipodium assembly [GO:0030032]; …	actin filament binding [GO:0051015]; alpha-catenin binding [GO:0045294]; chromatin binding [GO:0003682]; metal ion binding [GO:0046872]; transcription corepressor activity [GO:0003714]	Cytoplasm, cytoskeleton. Cell membrane. Cell junction. Nucleus. Cytoplasm, cytoskeleton, microtubule organizing center, centrosome. Cytoplasm, P-body. Note=Shuttles between the cytoplasm and the nucleus. Localizes on centrosomes during G2-M phase. Preferentially co- localizes with cadherin-adhesive complexes at sites of cell-cell contacts. Colocalizes with GFI1 in the nucleus.	Adapter or scaffold protein which participates in the assembly of numerous protein complexes and is involved in several cellular processes such as cell fate determination, cytoskeletal organization, repression of gene transcription, mitosis, cell-cell adhesion, cell differentiation, proliferation and migration. Contributes to the linking and/or strengthening of epithelia cell-cell junctions in pa…
267	AK17A_HUMAN	-0.000319423	0.589374	0.796074	Q02040	A-kinase anchor protein 17A (AKAP-17A) (721P) (B-lymphocyte antigen) (Protein XE7) (Protein kinase A-anchoring protein 17A) (PRKA17A) (Splicing factor, arginine/serine-rich 17A)	AKAP17A CXYorf3 DXYS155E SFRS17A XE7	AKAP17A	695	cytosol [GO:0005829]; nuclear speck [GO:0016607]; nucleus [GO:0005634]; spliceosomal complex [GO:0005681]	B cell activation [GO:0042113]; mRNA processing [GO:0006397]; regulation of RNA splicing [GO:0043484]; regulation of transcription, DNA-templated [GO:0006355]; RNA splicing [GO:0008380]; signal transduction [GO:0007165]	protein kinase A binding [GO:0051018]; RNA binding [GO:0003723]	Nucleus speckle {ECO:0000269|PubMed:16982639, ECO:0000269|PubMed:19840947}.	Splice factor regulating alternative splice site selection for certain mRNA precursors. Mediates regulation of pre-mRNA splicing in a PKA-dependent manner. {ECO:0000269|PubMed:16982639, ECO:0000269|PubMed:19840947}.
268	AK1A1_HUMAN	0.000724884	0.340994	0.610603	P14550	Aldo-keto reductase family 1 member A1 (EC 1.1.1.2) (EC 1.1.1.372) (EC 1.1.1.54) (Alcohol dehydrogenase [NADP(+)]) (Aldehyde reductase) (Glucuronate reductase) (EC 1.1.1.19) (Glucuronolactone reductase) (EC 1.1.1.20)	AKR1A1 ALDR1 ALR	AKR1A1	325	apical plasma membrane [GO:0016324]; cytosol [GO:0005829]; extracellular exosome [GO:0070062]; extracellular space [GO:0005615]; synapse [GO:0045202]	aldehyde catabolic process [GO:0046185]; cellular aldehyde metabolic process [GO:0006081]; cellular detoxification of aldehyde [GO:0110095]; daunorubicin metabolic process [GO:0044597]; D-glucuronate catabolic process [GO:0042840]; doxorubicin metabolic process [GO:0044598]; glucose metabolic process [GO:0006006]; glucuronate catabolic process to xylulose 5-phosphate [GO:0019640]; glutathione der…	alcohol dehydrogenase (NADP+) activity [GO:0008106]; alditol:NADP+ 1-oxidoreductase activity [GO:0004032]; aldo-keto reductase (NADP) activity [GO:0004033]; allyl-alcohol dehydrogenase activity [GO:0047655]; electron transfer activity [GO:0009055]; glucuronolactone reductase activity [GO:0047941]; L-glucuronate reductase activity [GO:0047939]; oxidoreductase activity [GO:0016491]	Cytoplasm, cytosol {ECO:0000250|UniProtKB:Q9JII6}. Apical cell membrane {ECO:0000250|UniProtKB:Q9JII6}.	Catalyzes the NADPH-dependent reduction of a wide variety of carbonyl-containing compounds to their corresponding alcohols. Displays enzymatic activity towards endogenous metabolites such as aromatic and aliphatic aldehydes, ketones, monosaccharides and bile acids, with a preference for negatively charged substrates, such as glucuronate and succinic semialdehyde (PubMed:10510318). Functions as a …
269	AK1BF_HUMAN	-0.00698374	0.025956	0.162538	C9JRZ8	Aldo-keto reductase family 1 member B15 (EC 1.1.1.-) (EC 1.1.1.300) (EC 1.1.1.54) (Estradiol 17-beta-dehydrogenase AKR1B15) (Farnesol dehydrogenase) (EC 1.1.1.216) (Testosterone 17beta-dehydrogenase) (EC 1.1.1.64)	AKR1B15	AKR1B15	316	cytosol [GO:0005829]; mitochondrial matrix [GO:0005759]; mitochondrion [GO:0005739]	estrogen biosynthetic process [GO:0006703]	alcohol dehydrogenase (NADP+) activity [GO:0008106]; alditol:NADP+ 1-oxidoreductase activity [GO:0004032]; allyl-alcohol dehydrogenase activity [GO:0047655]; estradiol 17-beta-dehydrogenase activity [GO:0004303]; farnesol dehydrogenase activity [GO:0047886]; NADP-retinol dehydrogenase activity [GO:0052650]; oxidoreductase activity [GO:0016491]; oxidoreductase activity, acting on the CH-OH group o…	[Isoform 1]: Mitochondrion {ECO:0000269|PubMed:25577493}.; [Isoform 2]: Cytoplasm, cytosol {ECO:0000269|PubMed:25577493}.	[Isoform 1]: Catalyzes the NADPH-dependent reduction of a variety of carbonyl substrates, like aromatic aldehydes, alkenals, ketones and alpha-dicarbonyl compounds (PubMed:26222439, PubMed:21276782). In addition, catalyzes the reduction of androgens and estrogens with high positional selectivity (shows 17-beta-hydroxysteroid dehydrogenase activity) as well as 3-keto-acyl-CoAs (PubMed:25577493). D…
270	AK1C1_HUMAN	0.00390511	0.284823	0.555858	Q04828	Aldo-keto reductase family 1 member C1 (EC 1.1.1.-) (EC 1.1.1.112) (EC 1.1.1.209) (EC 1.1.1.210) (EC 1.1.1.357) (EC 1.1.1.51) (EC 1.1.1.53) (EC 1.1.1.62) (EC 1.3.1.20) (20-alpha-hydroxysteroid dehydrogenase) (20-alpha-HSD) (EC 1.1.1.149) (Chlordecone reductase homolog HAKRC) (Dihydrodiol dehydrogenase 1) (DD1) (High-affinity hepatic bile acid-binding protein) (HBAB)	AKR1C1 DDH DDH1	AKR1C1	323	cytosol [GO:0005829]; extracellular exosome [GO:0070062]	bile acid and bile salt transport [GO:0015721]; bile acid metabolic process [GO:0008206]; C21-steroid hormone metabolic process [GO:0008207]; cellular response to jasmonic acid stimulus [GO:0071395]; cholesterol homeostasis [GO:0042632]; daunorubicin metabolic process [GO:0044597]; digestion [GO:0007586]; doxorubicin metabolic process [GO:0044598]; epithelial cell differentiation [GO:0030855]; in…	17-alpha,20-alpha-dihydroxypregn-4-en-3-one dehydrogenase activity [GO:0047006]; alcohol dehydrogenase (NADP+) activity [GO:0008106]; alditol:NADP+ 1-oxidoreductase activity [GO:0004032]; aldo-keto reductase (NADP) activity [GO:0004033]; androsterone dehydrogenase (B-specific) activity [GO:0047042]; androsterone dehydrogenase activity [GO:0047023]; bile acid binding [GO:0032052]; carboxylic acid …	Cytoplasm, cytosol {ECO:0000269|PubMed:8486699}.	Cytosolic aldo-keto reductase that catalyzes the NADH and NADPH-dependent reduction of ketosteroids to hydroxysteroids (PubMed:19218247). Most probably acts as a reductase in vivo since the oxidase activity measured in vitro is inhibited by physiological concentrations of NADPH (PubMed:14672942). Displays a broad positional specificity acting on positions 3, 17 and 20 of steroids and regulates th…
271	AK1C2_HUMAN	0.00767129	0.00065291	0.0376552	P52895	Aldo-keto reductase family 1 member C2 (EC 1.-.-.-) (EC 1.1.1.112) (EC 1.1.1.209) (EC 1.1.1.53) (EC 1.1.1.62) (EC 1.3.1.20) (3-alpha-HSD3) (Chlordecone reductase homolog HAKRD) (Dihydrodiol dehydrogenase 2) (DD-2) (DD2) (Dihydrodiol dehydrogenase/bile acid-binding protein) (DD/BABP) (Type III 3-alpha-hydroxysteroid dehydrogenase) (EC 1.1.1.357)	AKR1C2 DDH2	AKR1C2	323	cytosol [GO:0005829]	C21-steroid hormone metabolic process [GO:0008207]; cellular response to jasmonic acid stimulus [GO:0071395]; cellular response to prostaglandin D stimulus [GO:0071799]; daunorubicin metabolic process [GO:0044597]; digestion [GO:0007586]; doxorubicin metabolic process [GO:0044598]; epithelial cell differentiation [GO:0030855]; G protein-coupled receptor signaling pathway [GO:0007186]; oxidation-r…	alcohol dehydrogenase (NADP+) activity [GO:0008106]; alditol:NADP+ 1-oxidoreductase activity [GO:0004032]; androsterone dehydrogenase activity [GO:0047023]; bile acid binding [GO:0032052]; carboxylic acid binding [GO:0031406]; ketosteroid monooxygenase activity [GO:0047086]; oxidoreductase activity [GO:0016491]; oxidoreductase activity, acting on NAD(P)H, quinone or similar compound as acceptor […	Cytoplasm, cytosol {ECO:0000305|PubMed:8486699}.	Cytosolic aldo-keto reductase that catalyzes the NADH and NADPH-dependent reduction of ketosteroids to hydroxysteroids (PubMed:19218247). Most probably acts as a reductase in vivo since the oxidase activity measured in vitro is inhibited by physiological concentrations of NADPH (PubMed:14672942). Displays a broad positional specificity acting on positions 3, 17 and 20 of steroids and regulates th…
272	AK1C3_HUMAN	0.00515072	0.0028548	0.0649878	P42330	Aldo-keto reductase family 1 member C3 (EC 1.1.1.-) (EC 1.1.1.210) (EC 1.1.1.53) (EC 1.1.1.62) (17-beta-hydroxysteroid dehydrogenase type 5) (17-beta-HSD 5) (3-alpha-HSD type II, brain) (3-alpha-hydroxysteroid dehydrogenase type 2) (3-alpha-HSD type 2) (EC 1.1.1.357) (Chlordecone reductase homolog HAKRb) (Dihydrodiol dehydrogenase 3) (DD-3) (DD3) (Dihydrodiol dehydrogenase type I) (HA1753) (Prost…	AKR1C3 DDH1 HSD17B5 KIAA0119 PGFS	AKR1C3	323	cytoplasm [GO:0005737]; cytosol [GO:0005829]; extracellular exosome [GO:0070062]; nucleus [GO:0005634]	C21-steroid hormone metabolic process [GO:0008207]; cellular response to cadmium ion [GO:0071276]; cellular response to calcium ion [GO:0071277]; cellular response to corticosteroid stimulus [GO:0071384]; cellular response to jasmonic acid stimulus [GO:0071395]; cellular response to prostaglandin D stimulus [GO:0071799]; cellular response to prostaglandin stimulus [GO:0071379]; cellular response …	15-hydroxyprostaglandin-D dehydrogenase (NADP+) activity [GO:0047020]; alcohol dehydrogenase (NADP+) activity [GO:0008106]; alditol:NADP+ 1-oxidoreductase activity [GO:0004032]; aldo-keto reductase (NADP) activity [GO:0004033]; androsterone dehydrogenase activity [GO:0047023]; bile acid binding [GO:0032052]; delta4-3-oxosteroid 5beta-reductase activity [GO:0047787]; dihydrotestosterone 17-beta-de…	Cytoplasm {ECO:0000269|PubMed:10622721}.	Cytosolic aldo-keto reductase that catalyzes the NADH and NADPH-dependent reduction of ketosteroids to hydroxysteroids. Acts as a NAD(P)(H)-dependent 3-, 17- and 20-ketosteroid reductase on the steroid nucleus and side chain and regulates the metabolism of androgens, estrogens and progesterone (PubMed:10622721, PubMed:11165022, PubMed:7650035, PubMed:9415401, PubMed:9927279). Displays the ability…
273	AKA10_HUMAN	-0.000217634	0.727114	0.875328	O43572	A-kinase anchor protein 10, mitochondrial (AKAP-10) (Dual specificity A kinase-anchoring protein 2) (D-AKAP-2) (Protein kinase A-anchoring protein 10) (PRKA10)	AKAP10	AKAP10	662	cytosol [GO:0005829]; mitochondrion [GO:0005739]; plasma membrane [GO:0005886]; protein-containing complex [GO:0032991]	blood coagulation [GO:0007596]; protein localization [GO:0008104]; signal transduction [GO:0007165]	protein kinase A binding [GO:0051018]	Mitochondrion {ECO:0000269|PubMed:11248059}. Membrane {ECO:0000269|PubMed:11248059}. Cytoplasm {ECO:0000269|PubMed:11248059}. Note=Predominantly mitochondrial but also membrane associated and cytoplasmic.	Differentially targeted protein that binds to type I and II regulatory subunits of protein kinase A and anchors them to the mitochondria or the plasma membrane. Although the physiological relevance between PKA and AKAPS with mitochondria is not fully understood, one idea is that BAD, a proapoptotic member, is phosphorylated and inactivated by mitochondria-anchored PKA. It cannot be excluded too t…
274	AKA11_HUMAN	-0.000792552	0.139189	0.382482	Q9UKA4	A-kinase anchor protein 11 (AKAP-11) (A-kinase anchor protein 220 kDa) (AKAP 220) (hAKAP220) (Protein kinase A-anchoring protein 11) (PRKA11)	AKAP11 AKAP220 KIAA0629	AKAP11	1901	cytoplasm [GO:0005737]; cytosol [GO:0005829]; microtubule organizing center [GO:0005815]; nucleolus [GO:0005730]; peroxisome [GO:0005777]; plasma membrane [GO:0005886]	cortical actin cytoskeleton organization [GO:0030866]; intracellular signal transduction [GO:0035556]; protein localization [GO:0008104]; protein localization to endosome [GO:0036010]; renal water homeostasis [GO:0003091]	kinase regulator activity [GO:0019207]; protein kinase A binding [GO:0051018]; protein kinase A regulatory subunit binding [GO:0034237]; protein phosphatase 1 binding [GO:0008157]	Cytoplasm. Cytoplasm, cytoskeleton, microtubule organizing center, centrosome. Note=Cytoplasmic in premeiotic pachytene spermatocytes and in the centrosome of developing postmeiotic germ cells, while a midpiece/centrosome localization was found in elongating spermatocytes and mature sperm.	Binds to type II regulatory subunits of protein kinase A and anchors/targets them.
275	AKA12_HUMAN	0.00185664	0.150742	0.398384	Q02952	A-kinase anchor protein 12 (AKAP-12) (A-kinase anchor protein 250 kDa) (AKAP 250) (Gravin) (Myasthenia gravis autoantigen)	AKAP12 AKAP250	AKAP12	1782	cell cortex [GO:0005938]; cytoplasm [GO:0005737]; cytoskeleton [GO:0005856]; cytosol [GO:0005829]; focal adhesion [GO:0005925]; neuronal cell body [GO:0043025]; plasma membrane [GO:0005886]; Schaffer collateral - CA1 synapse [GO:0098685]	adenylate cyclase-inhibiting G protein-coupled receptor signaling pathway [GO:0007193]; cellular response to interleukin-1 [GO:0071347]; cellular response to tumor necrosis factor [GO:0071356]; G protein-coupled receptor signaling pathway [GO:0007186]; hepatic stellate cell activation [GO:0035733]; modulation of chemical synaptic transmission [GO:0050804]; negative regulation of vascular permeabi…	adenylate cyclase binding [GO:0008179]; calmodulin binding [GO:0005516]; protein kinase A binding [GO:0051018]	Cytoplasm, cell cortex {ECO:0000305}. Cytoplasm, cytoskeleton {ECO:0000305}. Membrane {ECO:0000305}; Lipid-anchor {ECO:0000305}. Note=May be part of the cortical cytoskeleton.	Anchoring protein that mediates the subcellular compartmentation of protein kinase A (PKA) and protein kinase C (PKC).
276	AKA7G_HUMAN	0.00498359	0.140097	0.3834	Q9P0M2	A-kinase anchor protein 7 isoform gamma (AKAP-7 isoform gamma) (A-kinase anchor protein 18 kDa) (AKAP 18) (Protein kinase A-anchoring protein 7 isoform gamma) (PRKA7 isoform gamma)	AKAP7 AKAP18	AKAP7	348	cytosol [GO:0005829]; nucleus [GO:0005634]; protein-containing complex [GO:0032991]	regulation of protein kinase A signaling [GO:0010738]	nucleotide binding [GO:0000166]; protein kinase A binding [GO:0051018]; protein kinase A regulatory subunit binding [GO:0034237]	Nucleus {ECO:0000250}. Cytoplasm {ECO:0000269|PubMed:10613906}.	Probably targets cAMP-dependent protein kinase (PKA) to the cellular membrane or cytoskeletal structures. The membrane-associated form reduces epithelial sodium channel (ENaC) activity, whereas the free cytoplasmic form may negatively regulate ENaC channel feedback inhibition by intracellular sodium. {ECO:0000269|PubMed:10613906, ECO:0000269|PubMed:17244820}.
277	AKAP1_HUMAN	-0.00365492	0.0914697	0.307079	Q92667	A-kinase anchor protein 1, mitochondrial (A-kinase anchor protein 149 kDa) (AKAP 149) (Dual specificity A-kinase-anchoring protein 1) (D-AKAP-1) (Protein kinase A-anchoring protein 1) (PRKA1) (Spermatid A-kinase anchor protein 84) (S-AKAP84)	AKAP1 AKAP149 PRKA1	AKAP1	903	cytosol [GO:0005829]; integral component of membrane [GO:0016021]; membrane [GO:0016020]; mitochondrial outer membrane [GO:0005741]; mitochondrion [GO:0005739]	antiviral innate immune response [GO:0140374]; blood coagulation [GO:0007596]	protein kinase A regulatory subunit binding [GO:0034237]; RNA binding [GO:0003723]	Mitochondrion outer membrane {ECO:0000250|UniProtKB:O08715}.	Binds to type I and II regulatory subunits of protein kinase A and anchors them to the cytoplasmic face of the mitochondrial outer membrane. Involved in mitochondrial-mediated antiviral innate immunity (PubMed:31522117). {ECO:0000269|PubMed:31522117}.
278	AKAP2_HUMAN	0.00236411	0.00535581	0.0809697	Q9Y2D5	A-kinase anchor protein 2 (AKAP-2) (AKAP-KL) (Protein kinase A-anchoring protein 2) (PRKA2)	AKAP2 KIAA0920 PRKA2	AKAP2	859					Binds to regulatory subunit (RII) of protein kinase A. May be involved in establishing polarity in signaling systems or in integrating PKA-RII isoforms with downstream effectors to capture, amplify and focus diffuse, trans-cellular signals carried by cAMP (By similarity). {ECO:0000250}.
279	AKAP5_HUMAN	0.00142165	0.594377	0.799345	P24588	A-kinase anchor protein 5 (AKAP-5) (A-kinase anchor protein 79 kDa) (AKAP 79) (H21) (cAMP-dependent protein kinase regulatory subunit II high affinity-binding protein)	AKAP5 AKAP79	AKAP5	427	cytoplasmic side of plasma membrane [GO:0009898]; cytosol [GO:0005829]; dendrite membrane [GO:0032590]; dendritic spine [GO:0043197]; excitatory synapse [GO:0060076]; membrane raft [GO:0045121]; plasma membrane [GO:0005886]; postsynaptic density [GO:0014069]; postsynaptic recycling endosome [GO:0098837]	adenylate cyclase-inhibiting G protein-coupled receptor signaling pathway [GO:0007193]; chemical synaptic transmission [GO:0007268]; negative regulation of adenylate cyclase activity [GO:0007194]; positive regulation of adenylate cyclase activity [GO:0045762]; positive regulation of endosome to plasma membrane protein transport [GO:1905751]; positive regulation of long-term synaptic potentiation …	adenylate cyclase binding [GO:0008179]; beta-2 adrenergic receptor binding [GO:0031698]; calmodulin binding [GO:0005516]; GABA receptor binding [GO:0050811]; glutamate receptor binding [GO:0035254]; molecular adaptor activity [GO:0060090]; protein kinase A binding [GO:0051018]; protein kinase A regulatory subunit binding [GO:0034237]; protein phosphatase 2B binding [GO:0030346]; scaffold protein …	Postsynaptic recycling endosome membrane {ECO:0000269|PubMed:21771783, ECO:0000269|PubMed:25589740}; Lipid-anchor {ECO:0000269|PubMed:21771783}. Note=Associates with lipid rafts. {ECO:0000269|PubMed:21771783}.	Multivalent scaffold protein that anchors the cAMP-dependent protein kinase/PKA to cytoskeletal and/or organelle-associated proteins, targeting the signal carried by cAMP to specific intracellular effectors (PubMed:1512224). Association with the beta2-adrenergic receptor (beta2-AR) not only regulates beta2-AR signaling pathway, but also the activation by PKA by switching off the beta2-AR signalin…
280	AKAP6_HUMAN	0.000545065	0.854818	0.939758	Q13023	A-kinase anchor protein 6 (AKAP-6) (A-kinase anchor protein 100 kDa) (AKAP 100) (Protein kinase A-anchoring protein 6) (PRKA6) (mAKAP)	AKAP6 AKAP100 KIAA0311	AKAP6	2319	calcium channel complex [GO:0034704]; caveola [GO:0005901]; cytoplasm [GO:0005737]; intercalated disc [GO:0014704]; junctional sarcoplasmic reticulum membrane [GO:0014701]; nuclear envelope [GO:0005635]; nuclear membrane [GO:0031965]; perinuclear region of cytoplasm [GO:0048471]; sarcoplasmic reticulum [GO:0016529]; T-tubule [GO:0030315]	action potential [GO:0001508]; cAMP-mediated signaling [GO:0019933]; cellular response to cAMP [GO:0071320]; cellular response to cytokine stimulus [GO:0071345]; positive regulation of calcineurin-NFAT signaling cascade [GO:0070886]; positive regulation of cell growth [GO:0030307]; positive regulation of cell growth involved in cardiac muscle cell development [GO:0061051]; positive regulation of …	adenylate cyclase binding [GO:0008179]; ion channel binding [GO:0044325]; molecular adaptor activity [GO:0060090]; protein kinase A binding [GO:0051018]; protein kinase A regulatory subunit binding [GO:0034237]; protein-membrane adaptor activity [GO:0043495]	Sarcoplasmic reticulum. Nucleus membrane. Note=In heart muscle. Participation of multiple targeting signals allow correct intracellular targeting. These may be repeated motifs rich in basic and hydrophobic amino acids, palmitoylated/myristoylated motifs or alternatively splice targeting sequences.	Binds to type II regulatory subunits of protein kinase A and anchors/targets them to the nuclear membrane or sarcoplasmic reticulum. May act as an adapter for assembling multiprotein complexes.
281	AKAP8_HUMAN	0.000298668	0.616721	0.812926	O43823	A-kinase anchor protein 8 (AKAP-8) (A-kinase anchor protein 95 kDa) (AKAP 95)	AKAP8 AKAP95	AKAP8	692	condensed chromosome [GO:0000793]; female pronucleus [GO:0001939]; Golgi apparatus [GO:0005794]; membrane [GO:0016020]; mitochondrion [GO:0005739]; nuclear matrix [GO:0016363]; nucleolus [GO:0005730]; nucleoplasm [GO:0005654]; nucleus [GO:0005634]	cell cycle G2/M phase transition [GO:0044839]; cellular response to lipopolysaccharide [GO:0071222]; cellular response to prostaglandin E stimulus [GO:0071380]; innate immune response [GO:0045087]; mitotic cell cycle [GO:0000278]; mitotic chromosome condensation [GO:0007076]; negative regulation of tumor necrosis factor production [GO:0032720]; positive regulation of histone deacetylation [GO:003…	double-stranded DNA binding [GO:0003690]; histone deacetylase binding [GO:0042826]; NF-kappaB binding [GO:0051059]; protein kinase A regulatory subunit binding [GO:0034237]; RNA binding [GO:0003723]; zinc ion binding [GO:0008270]	Nucleus {ECO:0000269|PubMed:19277197, ECO:0000269|PubMed:26683827}. Nucleus matrix {ECO:0000269|PubMed:10601332}. Nucleus, nucleolus {ECO:0000269|PubMed:26683827}. Cytoplasm {ECO:0000250|UniProtKB:Q9DBR0}. Note=Associated with the nuclear matrix in interphase and redistributes mostly to chromatin at mitosis. However, mitotic chromatin localization has been questioned. Upon nuclear reassembly at t…	Anchoring protein that mediates the subcellular compartmentation of cAMP-dependent protein kinase (PKA type II) (PubMed:9473338). Acts as an anchor for a PKA-signaling complex onto mitotic chromosomes, which is required for maintenance of chromosomes in a condensed form throughout mitosis. Recruits condensin complex subunit NCAPD2 to chromosomes required for chromatin condensation; the function a…
282	AKAP9_HUMAN	0.000116313	0.649719	0.832658	Q99996	A-kinase anchor protein 9 (AKAP-9) (A-kinase anchor protein 350 kDa) (AKAP 350) (hgAKAP 350) (A-kinase anchor protein 450 kDa) (AKAP 450) (AKAP 120-like protein) (Centrosome- and Golgi-localized PKN-associated protein) (CG-NAP) (Protein hyperion) (Protein kinase A-anchoring protein 9) (PRKA9) (Protein yotiao)	AKAP9 AKAP350 AKAP450 KIAA0803	AKAP9	3907	centrosome [GO:0005813]; cis-Golgi network [GO:0005801]; cytoskeleton [GO:0005856]; cytosol [GO:0005829]; glutamatergic synapse [GO:0098978]; Golgi apparatus [GO:0005794]; Golgi stack [GO:0005795]; intracellular membrane-bounded organelle [GO:0043231]; synaptic membrane [GO:0097060]; voltage-gated potassium channel complex [GO:0008076]	cardiac conduction [GO:0061337]; cellular response to cAMP [GO:0071320]; chemical synaptic transmission [GO:0007268]; ciliary basal body-plasma membrane docking [GO:0097711]; G2/M transition of mitotic cell cycle [GO:0000086]; maintenance of centrosome location [GO:0051661]; microtubule nucleation [GO:0007020]; positive regulation of microtubule polymerization [GO:0031116]; positive regulation of…	DNA binding [GO:0003677]; ion channel binding [GO:0044325]; molecular adaptor activity [GO:0060090]; potassium channel regulator activity [GO:0015459]; protein kinase A regulatory subunit binding [GO:0034237]; signaling receptor binding [GO:0005102]	Golgi apparatus {ECO:0000269|PubMed:15047863, ECO:0000269|PubMed:19242490, ECO:0000269|PubMed:25217626, ECO:0000269|PubMed:27666745}. Cytoplasm {ECO:0000269|PubMed:9915845}. Cytoplasm, cytoskeleton, microtubule organizing center, centrosome {ECO:0000269|PubMed:12270714, ECO:0000269|PubMed:14654843, ECO:0000269|PubMed:25657325, ECO:0000269|PubMed:29162697, ECO:0000269|PubMed:9915845}. Note=Cytopla…	Scaffolding protein that assembles several protein kinases and phosphatases on the centrosome and Golgi apparatus. Required to maintain the integrity of the Golgi apparatus (PubMed:10202149, PubMed:15047863). Required for microtubule nucleation at the cis-side of the Golgi apparatus (PubMed:15047863, PubMed:19242490). Required for association of the centrosomes with the poles of the bipolar mitot…
283	AKIB1_HUMAN	0.00141727	0.00453502	0.0768386	Q9P2G1	Ankyrin repeat and IBR domain-containing protein 1 (EC 2.3.2.31)	ANKIB1 KIAA1386	ANKIB1	1089	cytoplasm [GO:0005737]; ubiquitin ligase complex [GO:0000151]	positive regulation of proteasomal ubiquitin-dependent protein catabolic process [GO:0032436]; protein polyubiquitination [GO:0000209]; ubiquitin-dependent protein catabolic process [GO:0006511]	metal ion binding [GO:0046872]; ubiquitin conjugating enzyme binding [GO:0031624]; ubiquitin protein ligase activity [GO:0061630]		Might act as an E3 ubiquitin-protein ligase, or as part of E3 complex, which accepts ubiquitin from specific E2 ubiquitin-conjugating enzymes and then transfers it to substrates. {ECO:0000250}.
284	AKIP_HUMAN	-0.000919263	0.764173	0.893911	Q9NWT8	Aurora kinase A-interacting protein (AURKA-interacting protein) (28S ribosomal protein S38, mitochondrial) (MRP-S38) (Mitochondrial small ribosomal subunit protein mS38)	AURKAIP1 AIP AKIP MRPS38	AURKAIP1	199	intracellular membrane-bounded organelle [GO:0043231]; mitochondrial inner membrane [GO:0005743]; mitochondrion [GO:0005739]; nucleoplasm [GO:0005654]; nucleus [GO:0005634]; ribosome [GO:0005840]	mitochondrial translational elongation [GO:0070125]; mitochondrial translational termination [GO:0070126]; mRNA processing [GO:0006397]; negative regulation of mitotic nuclear division [GO:0045839]; positive regulation of proteolysis [GO:0045862]		Mitochondrion {ECO:0000269|PubMed:23908630}. Nucleus {ECO:0000269|PubMed:23908630}.	May act as a negative regulator of Aurora-A kinase, by down-regulation through proteasome-dependent degradation.
285	AKIR2_HUMAN	0.00166331	0.734954	0.879103	Q53H80	Akirin-2	AKIRIN2 C6orf166	AKIRIN2	203	nucleoplasm [GO:0005654]; nucleus [GO:0005634]; transcription repressor complex [GO:0017053]	embryo development ending in birth or egg hatching [GO:0009792]; innate immune response [GO:0045087]; negative regulation of transcription by RNA polymerase II [GO:0000122]; positive regulation of cell population proliferation [GO:0008284]; positive regulation of endopeptidase activity [GO:0010950]; positive regulation of interleukin-6 production [GO:0032755]; positive regulation of transcription…	enzyme binding [GO:0019899]; identical protein binding [GO:0042802]	Nucleus {ECO:0000269|PubMed:18066067}.	Required for the innate immune response. Downstream effector of the Toll-like receptor (TLR), TNF and IL-1 beta signaling pathways leading to the production of IL-6. Forms a complex with YWHAB that acts to repress transcription of DUSP1 (By similarity). {ECO:0000250}.
286	AKNA_HUMAN	0.00395441	0.201277	0.462274	Q7Z591	Microtubule organization protein AKNA (AT-hook-containing transcription factor)	AKNA KIAA1968	AKNA	1439	centriole [GO:0005814]; centrosome [GO:0005813]; cytosol [GO:0005829]; fibrillar center [GO:0001650]; intracellular membrane-bounded organelle [GO:0043231]; membrane [GO:0016020]; microtubule [GO:0005874]; nucleoplasm [GO:0005654]	delamination [GO:0060232]; epithelial to mesenchymal transition [GO:0001837]; neuroblast delamination [GO:0060234]; neuroblast division in subventricular zone [GO:0021849]; positive regulation of transcription by RNA polymerase II [GO:0045944]; regulation of inflammatory response [GO:0050727]	DNA binding [GO:0003677]	Cytoplasm, cytoskeleton, microtubule organizing center, centrosome, centriole {ECO:0000250|UniProtKB:Q80VW7}. Nucleus {ECO:0000269|PubMed:11268217}. Note=Localizes to the distal part of the subdistal appendages of the mother centriole in interphase. Also found at the proximal ends of centrioles and along microtubules. The centrosomal localization is dependent on centrioles. Dissociates from centr…	Centrosomal protein that plays a key role in cell delamination by regulating microtubule organization (By similarity). Required for the delamination and retention of neural stem cells from the subventricular zone during neurogenesis (By similarity). Also regulates the epithelial-to-mesenchymal transition in other epithelial cells (By similarity). Acts by increasing centrosomal microtubule nucleat…
287	AKP13_HUMAN	-0.00108039	0.0149911	0.128497	Q12802	A-kinase anchor protein 13 (AKAP-13) (AKAP-Lbc) (Breast cancer nuclear receptor-binding auxiliary protein) (Guanine nucleotide exchange factor Lbc) (Human thyroid-anchoring protein 31) (Lymphoid blast crisis oncogene) (LBC oncogene) (Non-oncogenic Rho GTPase-specific GTP exchange factor) (Protein kinase A-anchoring protein 13) (PRKA13) (p47)	AKAP13 BRX HT31 LBC	AKAP13	2813	actin filament [GO:0005884]; cell cortex [GO:0005938]; cytosol [GO:0005829]; membrane [GO:0016020]; nucleus [GO:0005634]; perinuclear region of cytoplasm [GO:0048471]	adenylate cyclase-activating adrenergic receptor signaling pathway involved in heart process [GO:0086023]; adrenergic receptor signaling pathway [GO:0071875]; bone development [GO:0060348]; cardiac muscle cell differentiation [GO:0055007]; cell growth involved in cardiac muscle cell development [GO:0061049]; G protein-coupled receptor signaling pathway [GO:0007186]; heart development [GO:0007507]…	cAMP-dependent protein kinase activity [GO:0004691]; MAP-kinase scaffold activity [GO:0005078]; metal ion binding [GO:0046872]; molecular adaptor activity [GO:0060090]; protein kinase A binding [GO:0051018]; Rho GTPase binding [GO:0017048]; Rho guanyl-nucleotide exchange factor activity [GO:0005089]	Cytoplasm, cytosol {ECO:0000269|PubMed:11546812, ECO:0000269|PubMed:9891067}. Cytoplasm {ECO:0000269|PubMed:9627117}. Cytoplasm, cell cortex {ECO:0000269|PubMed:11546812}. Nucleus {ECO:0000269|PubMed:9627117}. Membrane {ECO:0000269|PubMed:11696353, ECO:0000269|PubMed:9891067}; Peripheral membrane protein {ECO:0000269|PubMed:11696353, ECO:0000305|PubMed:9891067}. Note=Colocalizes with the actin cy…	Scaffold protein that plays an important role in assembling signaling complexes downstream of several types of G protein-coupled receptors. Activates RHOA in response to signaling via G protein-coupled receptors via its function as Rho guanine nucleotide exchange factor (PubMed:11546812, PubMed:15229649, PubMed:23090968, PubMed:25186459, PubMed:24993829). May also activate other Rho family member…
288	AKP8L_HUMAN	0.000211081	0.57444	0.786574	Q9ULX6	A-kinase anchor protein 8-like (AKAP8-like protein) (Helicase A-binding protein 95) (HAP95) (Homologous to AKAP95 protein) (HA95) (Neighbor of A-kinase-anchoring protein 95) (Neighbor of AKAP95)	AKAP8L NAKAP NAKAP95 HRIHFB2018	AKAP8L	646	chromatin [GO:0000785]; cytoplasm [GO:0005737]; nuclear matrix [GO:0016363]; nuclear speck [GO:0016607]; nucleus [GO:0005634]; PML body [GO:0016605]; ribonucleoprotein complex [GO:1990904]	cell cycle G2/M phase transition [GO:0044839]; mitotic chromosome condensation [GO:0007076]; mRNA processing [GO:0006397]; nuclear envelope disassembly [GO:0051081]; positive regulation of histone deacetylation [GO:0031065]; positive regulation of transcription by RNA polymerase II [GO:0045944]; regulation of histone phosphorylation [GO:0033127]; regulation of mRNA export from nucleus [GO:0010793…	DEAD/H-box RNA helicase binding [GO:0017151]; DNA binding [GO:0003677]; histone deacetylase binding [GO:0042826]; lamin binding [GO:0005521]; metal ion binding [GO:0046872]; protein kinase A regulatory subunit binding [GO:0034237]; RNA binding [GO:0003723]	Nucleus {ECO:0000269|PubMed:10748171, ECO:0000269|PubMed:10761695}. Nucleus matrix {ECO:0000269|PubMed:11034899, ECO:0000269|PubMed:16391387}. Nucleus speckle {ECO:0000269|PubMed:17594903}. Nucleus, PML body {ECO:0000269|PubMed:11884601}. Cytoplasm {ECO:0000269|PubMed:10748171}. Note=Colocalizes with PRPF40A in the nuclear matrix (PubMed:16391387). Nuclear at steady state but shuttles between the…	Could play a role in constitutive transport element (CTE)-mediated gene expression by association with DHX9. Increases CTE-dependent nuclear unspliced mRNA export (PubMed:10748171, PubMed:11402034). Proposed to target PRKACA to the nucleus but does not seem to be implicated in the binding of regulatory subunit II of PKA (PubMed:10761695, PubMed:11884601). May be involved in nuclear envelope break…
[truncated: 9,053 more rows]
