# Supplementary material for: Proteomes of primary skin fibroblasts from healthy individuals reveal altered cell responses across the life span
Source: Aging Cell. 2022 Apr 15;21(5):e13609. doi: 10.1111/acel.13609 (PMC9124301; doi:10.1111/acel.13609)
Supplement: Supplementary file 2 — Supplementary File S2 [file ACEL-21-e13609-s001.xlsx]

## Sheet: Primer pairs and antibodies
	List of primers used in this study
oligo name
HPRT-F	TGCTCGAGATGTGATGAAGG
HPRT-R	CTGCATTGTTTTGCCAGTGT
B2M-F	ATGGAGGTTTGAAGATGCC
B2M-R	CTAAGTTGCCAGCCCTCCT
47S rRNA-F	CCCGCCCCGCGGCCCGC
47S rRNA-R	CGACGCGGAAGCTCGGGA
	List of antibodies used in this study
antibody name
LC3B	Cell Signaling, Cat. No 2775, 1:1000 dilution
GAPDH	Santa Cruz Biotechnology, Cat. No. sc-32233, 1:1000 dilution
